# Supplementary material for: Completeness of HIV-1 Envelope Glycan Shield at Transmission Determines Neutralization Breadth
Source: Cell Rep. Author manuscript; Available in PMC 2019 Mar 20. (PMC6426304; doi:10.1016/j.celrep.2018.09.087)
Supplement: 10 [file NIHMS1511530-supplement-10.zip]

Archive with 3 entries (2 files):
- Data_S1.pdb
- __MACOSX/
- __MACOSX/._Data_S1.pdb
