# Supplementary material for: Completeness of HIV-1 Envelope Glycan Shield at Transmission Determines Neutralization Breadth
Source: Cell Rep. Author manuscript; Available in PMC 2019 Mar 20. (PMC6426304; doi:10.1016/j.celrep.2018.09.087)
Supplement: 10 [file NIHMS1511530-supplement-10.zip › Data_S1.pdb]

ATOM      1  N   ALA A 512      88.363  16.136 -30.457  1.00   0.0           N  
ATOM      2  CA  ALA A 512      86.996  16.434 -30.872  1.00   0.0           C  
ATOM      3  C   ALA A 512      86.045  15.305 -30.477  1.00   0.0           C  
ATOM      4  O   ALA A 512      86.234  14.152 -30.871  1.00   0.0           O  
ATOM      5  CB  ALA A 512      86.937  16.680 -32.370  1.00   0.0           C  
ATOM      6  N   VAL A 513      85.020  15.649 -29.701  1.00   0.0           N  
ATOM      7  CA  VAL A 513      84.072  14.665 -29.190  1.00   0.0           C  
ATOM      8  C   VAL A 513      82.705  14.733 -29.876  1.00   0.0           C  
ATOM      9  O   VAL A 513      82.494  15.525 -30.798  1.00   0.0           O  
ATOM     10  CB  VAL A 513      83.868  14.824 -27.669  1.00   0.0           C  
ATOM     11  CG1 VAL A 513      85.197  14.687 -26.942  1.00   0.0           C  
ATOM     12  CG2 VAL A 513      83.216  16.163 -27.350  1.00   0.0           C  
ATOM     13  N   GLY A 514      81.783  13.895 -29.407  1.00   0.0           N  
ATOM     14  CA  GLY A 514      80.478  13.734 -30.022  1.00   0.0           C  
ATOM     15  C   GLY A 514      79.460  14.786 -29.640  1.00   0.0           C  
ATOM     16  O   GLY A 514      79.679  15.553 -28.703  1.00   0.0           O  
ATOM     17  N   MET A 515      78.346  14.818 -30.370  1.00   0.0           N  
ATOM     18  CA  MET A 515      77.293  15.812 -30.158  1.00   0.0           C  
ATOM     19  C   MET A 515      76.654  15.696 -28.773  1.00   0.0           C  
ATOM     20  O   MET A 515      76.234  16.696 -28.183  1.00   0.0           O  
ATOM     21  CB  MET A 515      76.213  15.681 -31.240  1.00   0.0           C  
ATOM     22  CG  MET A 515      76.724  15.892 -32.662  1.00   0.0           C  
ATOM     23  SD  MET A 515      77.076  14.361 -33.553  1.00   0.0           S  
ATOM     24  CE  MET A 515      75.423  13.864 -34.022  1.00   0.0           C  
ATOM     25  N   GLY A 516      76.585  14.470 -28.262  1.00   0.0           N  
ATOM     26  CA  GLY A 516      76.013  14.214 -26.953  1.00   0.0           C  
ATOM     27  C   GLY A 516      76.947  14.577 -25.815  1.00   0.0           C  
ATOM     28  O   GLY A 516      76.501  14.886 -24.710  1.00   0.0           O  
ATOM     29  N   ALA A 517      78.250  14.528 -26.087  1.00   0.0           N  
ATOM     30  CA  ALA A 517      79.260  14.884 -25.097  1.00   0.0           C  
ATOM     31  C   ALA A 517      79.392  16.397 -25.002  1.00   0.0           C  
ATOM     32  O   ALA A 517      79.591  16.944 -23.918  1.00   0.0           O  
ATOM     33  CB  ALA A 517      80.597  14.253 -25.450  1.00   0.0           C  
ATOM     34  N   VAL A 518      79.281  17.057 -26.153  1.00   0.0           N  
ATOM     35  CA  VAL A 518      79.295  18.513 -26.233  1.00   0.0           C  
ATOM     36  C   VAL A 518      78.326  19.106 -25.218  1.00   0.0           C  
ATOM     37  O   VAL A 518      78.642  20.085 -24.540  1.00   0.0           O  
ATOM     38  CB  VAL A 518      78.935  19.000 -27.656  1.00   0.0           C  
ATOM     39  CG1 VAL A 518      78.502  20.460 -27.645  1.00   0.0           C  
ATOM     40  CG2 VAL A 518      80.106  18.787 -28.604  1.00   0.0           C  
ATOM     41  N   LEU A 519      77.159  18.477 -25.101  1.00   0.0           N  
ATOM     42  CA  LEU A 519      76.134  18.892 -24.150  1.00   0.0           C  
ATOM     43  C   LEU A 519      76.635  18.821 -22.709  1.00   0.0           C  
ATOM     44  O   LEU A 519      76.304  19.679 -21.888  1.00   0.0           O  
ATOM     45  CB  LEU A 519      74.876  18.031 -24.313  1.00   0.0           C  
ATOM     46  CG  LEU A 519      73.734  18.627 -25.141  1.00   0.0           C  
ATOM     47  CD1 LEU A 519      74.235  19.139 -26.482  1.00   0.0           C  
ATOM     48  CD2 LEU A 519      72.614  17.621 -25.343  1.00 0.001           C  
ATOM     49  N   LEU A 520      77.442  17.809 -22.408  1.00   0.0           N  
ATOM     50  CA  LEU A 520      77.932  17.604 -21.045  1.00   0.0           C  
ATOM     51  C   LEU A 520      79.168  18.436 -20.707  1.00 0.002           C  
ATOM     52  O   LEU A 520      79.474  18.640 -19.534  1.00 0.002           O  
ATOM     53  CB  LEU A 520      78.253  16.127 -20.810  1.00   0.0           C  
ATOM     54  CG  LEU A 520      77.158  15.082 -21.014  1.00   0.0           C  
ATOM     55  CD1 LEU A 520      77.676  13.711 -20.608  1.00   0.0           C  
ATOM     56  CD2 LEU A 520      75.904  15.445 -20.236  1.00   0.0           C  
ATOM     57  N   GLY A 521      79.878  18.908 -21.728  1.00 0.002           N  
ATOM     58  CA  GLY A 521      81.168  19.548 -21.525  1.00 0.002           C  
ATOM     59  C   GLY A 521      81.180  21.046 -21.264  1.00 0.002           C  
ATOM     60  O   GLY A 521      81.718  21.814 -22.061  1.00 0.002           O  
ATOM     61  N   PHE A 522      80.610  21.465 -20.138  1.00 0.002           N  
ATOM     62  CA  PHE A 522      80.594  22.878 -19.770  1.00 0.002           C  
ATOM     63  C   PHE A 522      82.008  23.432 -19.599  1.00 0.002           C  
ATOM     64  O   PHE A 522      82.821  22.850 -18.890  1.00 0.002           O  
ATOM     65  CB  PHE A 522      79.790  23.086 -18.489  1.00 0.002           C  
ATOM     66  CG  PHE A 522      79.904  24.470 -17.922  1.00   0.0           C  
ATOM     67  CD1 PHE A 522      79.331  25.547 -18.575  1.00   0.0           C  
ATOM     68  CD2 PHE A 522      80.576  24.693 -16.731  1.00 0.002           C  
ATOM     69  CE1 PHE A 522      79.437  26.823 -18.056  1.00   0.0           C  
ATOM     70  CE2 PHE A 522      80.682  25.964 -16.203  1.00   0.0           C  
ATOM     71  CZ  PHE A 522      80.110  27.031 -16.867  1.00   0.0           C  
ATOM     72  N   LEU A 523      82.281  24.565 -20.247  1.00 0.002           N  
ATOM     73  CA  LEU A 523      83.621  25.156 -20.295  1.00 0.002           C  
ATOM     74  C   LEU A 523      84.642  24.175 -20.882  1.00 0.988           C  
ATOM     75  O   LEU A 523      85.817  24.193 -20.517  1.00 0.988           O  
ATOM     76  CB  LEU A 523      84.066  25.626 -18.906  1.00 0.002           C  
ATOM     77  CG  LEU A 523      83.486  26.945 -18.397  1.00 0.002           C  
ATOM     78  CD1 LEU A 523      84.119  27.315 -17.072  1.00 0.002           C  
ATOM     79  CD2 LEU A 523      83.696  28.062 -19.405  1.00   0.0           C  
ATOM     80  N   GLY A 524      84.184  23.337 -21.809  1.00 0.002           N  
ATOM     81  CA  GLY A 524      85.007  22.277 -22.365  1.00 0.988           C  
ATOM     82  C   GLY A 524      85.920  22.722 -23.487  1.00 0.988           C  
ATOM     83  O   GLY A 524      86.871  22.023 -23.839  1.00 0.988           O  
ATOM     84  N   ALA A 525      85.621  23.884 -24.058  1.00 0.988           N  
ATOM     85  CA  ALA A 525      86.461  24.467 -25.095  1.00 0.988           C  
ATOM     86  C   ALA A 525      87.138  25.720 -24.558  1.00 0.988           C  
ATOM     87  O   ALA A 525      87.371  26.681 -25.292  1.00 0.988           O  
ATOM     88  CB  ALA A 525      85.642  24.785 -26.333  1.00 0.988           C  
ATOM     89  N   ALA A 526      87.447  25.699 -23.267  1.00 0.988           N  
ATOM     90  CA  ALA A 526      88.051  26.838 -22.594  1.00 0.988           C  
ATOM     91  C   ALA A 526      89.489  27.048 -23.043  1.00 0.988           C  
ATOM     92  O   ALA A 526      89.919  28.178 -23.279  1.00 0.988           O  
ATOM     93  CB  ALA A 526      87.987  26.648 -21.091  1.00 0.988           C  
ATOM     94  N   GLY A 527      90.229  25.950 -23.154  1.00 0.988           N  
ATOM     95  CA  GLY A 527      91.608  26.006 -23.606  1.00 0.988           C  
ATOM     96  C   GLY A 527      91.712  25.726 -25.089  1.00 0.999           C  
ATOM     97  O   GLY A 527      92.806  25.729 -25.659  1.00 0.999           O  
ATOM     98  N   SER A 528      90.566  25.475 -25.713  1.00 0.998           N  
ATOM     99  CA  SER A 528      90.503  25.214 -27.145  1.00 0.999           C  
ATOM    100  C   SER A 528      90.452  26.518 -27.929  1.00 0.999           C  
ATOM    101  O   SER A 528      90.213  27.585 -27.366  1.00 0.999           O  
ATOM    102  CB  SER A 528      89.290  24.348 -27.482  1.00 0.988           C  
ATOM    103  OG  SER A 528      89.440  23.045 -26.943  1.00 0.988           O  
ATOM    104  N   THR A 529      90.677  26.426 -29.235  1.00 0.999           N  
ATOM    105  CA  THR A 529      90.747  27.614 -30.068  1.00 0.999           C  
ATOM    106  C   THR A 529      89.351  28.203 -30.272  1.00  0.97           C  
ATOM    107  O   THR A 529      88.350  27.482 -30.257  1.00  0.97           O  
ATOM    108  CB  THR A 529      91.421  27.314 -31.425  1.00  0.97           C  
ATOM    109  CG2 THR A 529      90.439  26.707 -32.420  1.00  0.97           C  
ATOM    110  OG1 THR A 529      91.975  28.520 -31.961  1.00  0.97           O  
ATOM    111  N   MET A 530      89.294  29.521 -30.441  1.00  0.97           N  
ATOM    112  CA  MET A 530      88.030  30.255 -30.487  1.00  0.97           C  
ATOM    113  C   MET A 530      87.033  29.716 -31.508  1.00  0.97           C  
ATOM    114  O   MET A 530      85.827  29.728 -31.267  1.00  0.97           O  
ATOM    115  CB  MET A 530      88.293  31.740 -30.765  1.00  0.97           C  
ATOM    116  CG  MET A 530      88.565  32.550 -29.512  1.00  0.97           C  
ATOM    117  SD  MET A 530      88.864  34.283 -29.848  1.00  0.97           S  
ATOM    118  CE  MET A 530      87.343  34.758 -30.660  1.00  0.97           C  
ATOM    119  N   GLY A 531      87.535  29.245 -32.643  1.00  0.97           N  
ATOM    120  CA  GLY A 531      86.677  28.720 -33.688  1.00  0.97           C  
ATOM    121  C   GLY A 531      85.996  27.434 -33.265  1.00  0.97           C  
ATOM    122  O   GLY A 531      84.870  27.149 -33.669  1.00 0.007           O  
ATOM    123  N   ALA A 532      86.686  26.661 -32.435  1.00  0.97           N  
ATOM    124  CA  ALA A 532      86.181  25.374 -31.986  1.00 0.007           C  
ATOM    125  C   ALA A 532      85.142  25.512 -30.875  1.00 0.007           C  
ATOM    126  O   ALA A 532      84.391  24.582 -30.595  1.00   0.0           O  
ATOM    127  CB  ALA A 532      87.335  24.505 -31.519  1.00 0.007           C  
ATOM    128  N   ALA A 533      85.110  26.681 -30.248  1.00 0.007           N  
ATOM    129  CA  ALA A 533      84.245  26.919 -29.097  1.00   0.0           C  
ATOM    130  C   ALA A 533      82.768  27.077 -29.471  1.00   0.0           C  
ATOM    131  O   ALA A 533      81.893  27.039 -28.602  1.00   0.0           O  
ATOM    132  CB  ALA A 533      84.720  28.150 -28.342  1.00   0.0           C  
ATOM    133  N   SER A 534      82.491  27.239 -30.760  1.00 0.001           N  
ATOM    134  CA  SER A 534      81.152  27.622 -31.205  1.00   0.0           C  
ATOM    135  C   SER A 534      80.136  26.486 -31.125  1.00   0.0           C  
ATOM    136  O   SER A 534      78.938  26.728 -30.972  1.00   0.0           O  
ATOM    137  CB  SER A 534      81.224  28.163 -32.626  1.00 0.001           C  
ATOM    138  OG  SER A 534      82.174  29.212 -32.684  1.00 0.001           O  
ATOM    139  N   ILE A 535      80.614  25.251 -31.218  1.00   0.0           N  
ATOM    140  CA  ILE A 535      79.744  24.094 -31.057  1.00   0.0           C  
ATOM    141  C   ILE A 535      79.232  24.018 -29.619  1.00   0.0           C  
ATOM    142  O   ILE A 535      78.218  23.384 -29.345  1.00   0.0           O  
ATOM    143  CB  ILE A 535      80.474  22.781 -31.419  1.00   0.0           C  
ATOM    144  CG1 ILE A 535      79.483  21.627 -31.600  1.00   0.0           C  
ATOM    145  CG2 ILE A 535      81.528  22.439 -30.372  1.00   0.0           C  
ATOM    146  CD1 ILE A 535      78.701  21.674 -32.900  1.00   0.0           C  
ATOM    147  N   THR A 536      79.936  24.676 -28.703  1.00   0.0           N  
ATOM    148  CA  THR A 536      79.616  24.569 -27.285  1.00   0.0           C  
ATOM    149  C   THR A 536      78.963  25.822 -26.703  1.00   0.0           C  
ATOM    150  O   THR A 536      78.966  26.023 -25.491  1.00   0.0           O  
ATOM    151  CB  THR A 536      80.879  24.253 -26.465  1.00   0.0           C  
ATOM    152  CG2 THR A 536      81.278  22.802 -26.644  1.00   0.0           C  
ATOM    153  OG1 THR A 536      81.958  25.085 -26.910  1.00   0.0           O  
ATOM    154  N   LEU A 537      78.391  26.657 -27.560  1.00   0.0           N  
ATOM    155  CA  LEU A 537      77.781  27.893 -27.088  1.00   0.0           C  
ATOM    156  C   LEU A 537      76.545  27.607 -26.246  1.00   0.0           C  
ATOM    157  O   LEU A 537      76.378  28.184 -25.172  1.00   0.0           O  
ATOM    158  CB  LEU A 537      77.430  28.807 -28.262  1.00   0.0           C  
ATOM    159  CG  LEU A 537      78.637  29.478 -28.931  1.00   0.0           C  
ATOM    160  CD1 LEU A 537      78.238  30.216 -30.201  1.00   0.0           C  
ATOM    161  CD2 LEU A 537      79.330  30.423 -27.961  1.00   0.0           C  
ATOM    162  N   THR A 538      75.694  26.701 -26.723  1.00   0.0           N  
ATOM    163  CA  THR A 538      74.449  26.381 -26.022  1.00   0.0           C  
ATOM    164  C   THR A 538      74.697  25.845 -24.623  1.00   0.0           C  
ATOM    165  O   THR A 538      73.956  26.160 -23.695  1.00   0.0           O  
ATOM    166  CB  THR A 538      73.607  25.335 -26.776  1.00   0.0           C  
ATOM    167  CG2 THR A 538      73.086  25.885 -28.077  1.00   0.0           C  
ATOM    168  OG1 THR A 538      74.407  24.180 -27.045  1.00   0.0           O  
ATOM    169  N   VAL A 539      75.736  25.027 -24.479  1.00   0.0           N  
ATOM    170  CA  VAL A 539      76.001  24.348 -23.214  1.00   0.0           C  
ATOM    171  C   VAL A 539      76.475  25.345 -22.152  1.00   0.0           C  
ATOM    172  O   VAL A 539      76.181  25.182 -20.967  1.00   0.0           O  
ATOM    173  CB  VAL A 539      77.028  23.191 -23.389  1.00   0.0           C  
ATOM    174  CG1 VAL A 539      77.556  23.154 -24.803  1.00   0.0           C  
ATOM    175  CG2 VAL A 539      78.168  23.289 -22.387  1.00   0.0           C  
ATOM    176  N   GLN A 540      77.172  26.394 -22.574  1.00   0.0           N  
ATOM    177  CA  GLN A 540      77.537  27.451 -21.641  1.00   0.0           C  
ATOM    178  C   GLN A 540      76.310  28.260 -21.237  1.00   0.0           C  
ATOM    179  O   GLN A 540      76.167  28.644 -20.076  1.00   0.0           O  
ATOM    180  CB  GLN A 540      78.594  28.372 -22.242  1.00   0.0           C  
ATOM    181  CG  GLN A 540      80.020  28.057 -21.805  1.00   0.0           C  
ATOM    182  CD  GLN A 540      80.710  27.064 -22.718  1.00   0.0           C  
ATOM    183  NE2 GLN A 540      80.658  27.322 -24.021  1.00   0.0           N  
ATOM    184  OE1 GLN A 540      81.293  26.082 -22.260  1.00   0.0           O  
ATOM    185  N   VAL A 541      75.432  28.514 -22.205  1.00   0.0           N  
ATOM    186  CA  VAL A 541      74.203  29.271 -21.968  1.00   0.0           C  
ATOM    187  C   VAL A 541      73.295  28.582 -20.955  1.00   0.0           C  
ATOM    188  O   VAL A 541      72.783  29.218 -20.036  1.00   0.0           O  
ATOM    189  CB  VAL A 541      73.413  29.488 -23.274  1.00   0.0           C  
ATOM    190  CG1 VAL A 541      72.047  30.094 -22.980  1.00   0.0           C  
ATOM    191  CG2 VAL A 541      74.193  30.369 -24.230  1.00   0.0           C  
ATOM    192  N   ARG A 542      73.101  27.278 -21.126  1.00   0.0           N  
ATOM    193  CA  ARG A 542      72.205  26.515 -20.263  1.00   0.0           C  
ATOM    194  C   ARG A 542      72.653  26.552 -18.804  1.00   0.0           C  
ATOM    195  O   ARG A 542      71.832  26.461 -17.893  1.00   0.0           O  
ATOM    196  CB  ARG A 542      72.108  25.063 -20.750  1.00   0.0           C  
ATOM    197  CG  ARG A 542      70.728  24.431 -20.593  1.00   0.0           C  
ATOM    198  CD  ARG A 542      70.740  23.298 -19.577  1.00   0.0           C  
ATOM    199  NE  ARG A 542      69.491  22.538 -19.568  1.00   0.0           N  
ATOM    200  CZ  ARG A 542      69.277  21.439 -20.287  1.00   0.0           C  
ATOM    201  NH1 ARG A 542      70.227  20.964 -21.081  1.00 0.001           N1+
ATOM    202  NH2 ARG A 542      68.111  20.812 -20.214  1.00   0.0           N  
ATOM    203  N   GLN A 543      73.956  26.699 -18.591  1.00   0.0           N  
ATOM    204  CA  GLN A 543      74.522  26.696 -17.246  1.00   0.0           C  
ATOM    205  C   GLN A 543      74.169  27.967 -16.484  1.00   0.0           C  
ATOM    206  O   GLN A 543      74.113  27.973 -15.255  1.00   0.0           O  
ATOM    207  CB  GLN A 543      76.042  26.529 -17.310  1.00   0.0           C  
ATOM    208  CG  GLN A 543      76.720  26.298 -15.963  1.00   0.0           C  
ATOM    209  CD  GLN A 543      77.162  27.583 -15.291  1.00   0.0           C  
ATOM    210  NE2 GLN A 543      77.492  27.491 -14.010  1.00   0.0           N  
ATOM    211  OE1 GLN A 543      77.210  28.641 -15.913  1.00   0.0           O  
ATOM    212  N   LEU A 544      73.919  29.039 -17.227  1.00   0.0           N  
ATOM    213  CA  LEU A 544      73.704  30.353 -16.640  1.00   0.0           C  
ATOM    214  C   LEU A 544      72.512  30.392 -15.701  1.00   0.0           C  
ATOM    215  O   LEU A 544      72.443  31.249 -14.824  1.00   0.0           O  
ATOM    216  CB  LEU A 544      73.514  31.393 -17.736  1.00   0.0           C  
ATOM    217  CG  LEU A 544      74.663  31.452 -18.734  1.00   0.0           C  
ATOM    218  CD1 LEU A 544      74.407  32.517 -19.782  1.00   0.0           C  
ATOM    219  CD2 LEU A 544      75.976  31.693 -18.008  1.00   0.0           C  
ATOM    220  N   LEU A 545      71.576  29.468 -15.894  1.00   0.0           N  
ATOM    221  CA  LEU A 545      70.379  29.412 -15.061  1.00   0.0           C  
ATOM    222  C   LEU A 545      70.266  28.113 -14.282  1.00   0.0           C  
ATOM    223  O   LEU A 545      69.792  28.112 -13.150  1.00   0.0           O  
ATOM    224  CB  LEU A 545      69.123  29.599 -15.909  1.00   0.0           C  
ATOM    225  CG  LEU A 545      68.701  31.047 -16.144  1.00   0.0           C  
ATOM    226  CD1 LEU A 545      67.533  31.105 -17.111  1.00   0.0           C  
ATOM    227  CD2 LEU A 545      68.360  31.733 -14.827  1.00   0.0           C  
ATOM    228  N   SER A 546      70.705  27.013 -14.887  1.00   0.0           N  
ATOM    229  CA  SER A 546      70.510  25.691 -14.298  1.00   0.0           C  
ATOM    230  C   SER A 546      71.788  25.087 -13.729  1.00   0.0           C  
ATOM    231  O   SER A 546      71.767  23.981 -13.192  1.00   0.0           O  
ATOM    232  CB  SER A 546      69.922  24.735 -15.337  1.00   0.0           C  
ATOM    233  OG  SER A 546      70.878  24.428 -16.341  1.00   0.0           O  
ATOM    234  N   GLY A 547      72.899  25.803 -13.851  1.00   0.0           N  
ATOM    235  CA  GLY A 547      74.176  25.269 -13.418  1.00   0.0           C  
ATOM    236  C   GLY A 547      74.626  24.152 -14.339  1.00   0.0           C  
ATOM    237  O   GLY A 547      74.066  23.970 -15.420  1.00   0.0           O  
ATOM    238  N   ILE A 548      75.635  23.402 -13.908  1.00   0.0           N  
ATOM    239  CA  ILE A 548      76.224  22.342 -14.723  1.00   0.0           C  
ATOM    240  C   ILE A 548      75.247  21.178 -14.898  1.00   0.0           C  
ATOM    241  O   ILE A 548      74.570  20.777 -13.954  1.00   0.0           O  
ATOM    242  CB  ILE A 548      77.551  21.847 -14.101  1.00   0.0           C  
ATOM    243  CG1 ILE A 548      78.618  22.938 -14.218  1.00   0.0           C  
ATOM    244  CG2 ILE A 548      78.041  20.570 -14.770  1.00   0.0           C  
ATOM    245  CD1 ILE A 548      79.909  22.611 -13.505  1.00 0.002           C  
ATOM    246  N   VAL A 549      75.173  20.654 -16.118  1.00   0.0           N  
ATOM    247  CA  VAL A 549      74.216  19.608 -16.468  1.00   0.0           C  
ATOM    248  C   VAL A 549      74.508  18.279 -15.758  1.00   0.0           C  
ATOM    249  O   VAL A 549      75.654  17.974 -15.423  1.00   0.0           O  
ATOM    250  CB  VAL A 549      74.182  19.391 -18.009  1.00   0.0           C  
ATOM    251  CG1 VAL A 549      75.434  18.659 -18.492  1.00   0.0           C  
ATOM    252  CG2 VAL A 549      72.915  18.657 -18.439  1.00   0.0           C  
ATOM    253  N   GLN A 550      73.454  17.500 -15.523  1.00   0.0           N  
ATOM    254  CA  GLN A 550      73.565  16.192 -14.884  1.00   0.0           C  
ATOM    255  C   GLN A 550      73.133  15.082 -15.841  1.00   0.0           C  
ATOM    256  O   GLN A 550      72.092  15.185 -16.490  1.00   0.0           O  
ATOM    257  CB  GLN A 550      72.719  16.145 -13.613  1.00   0.0           C  
ATOM    258  CG  GLN A 550      72.982  17.299 -12.657  1.00   0.0           C  
ATOM    259  CD  GLN A 550      72.177  18.547 -12.991  1.00   0.0           C  
ATOM    260  NE2 GLN A 550      71.732  19.246 -11.954  1.00   0.0           N  
ATOM    261  OE1 GLN A 550      71.958  18.877 -14.157  1.00   0.0           O  
ATOM    262  N   GLN A 551      73.928  14.018 -15.923  1.00   0.0           N  
ATOM    263  CA  GLN A 551      73.697  12.963 -16.911  1.00   0.0           C  
ATOM    264  C   GLN A 551      73.150  11.668 -16.317  1.00   0.0           C  
ATOM    265  O   GLN A 551      71.954  11.390 -16.416  1.00   0.0           O  
ATOM    266  CB  GLN A 551      74.993  12.662 -17.669  1.00   0.0           C  
ATOM    267  CG  GLN A 551      74.851  11.572 -18.724  1.00   0.0           C  
ATOM    268  CD  GLN A 551      75.599  10.299 -18.364  1.00   0.0           C  
ATOM    269  NE2 GLN A 551      75.676   9.376 -19.317  1.00   0.0           N  
ATOM    270  OE1 GLN A 551      76.102  10.149 -17.252  1.00   0.0           O  
ATOM    271  N   GLN A 552      74.032  10.878 -15.712  1.00   0.0           N  
ATOM    272  CA  GLN A 552      73.674   9.562 -15.183  1.00   0.0           C  
ATOM    273  C   GLN A 552      72.458   9.603 -14.250  1.00   0.0           C  
ATOM    274  O   GLN A 552      71.678   8.648 -14.189  1.00   0.0           O  
ATOM    275  CB  GLN A 552      74.859   8.953 -14.437  1.00   0.0           C  
ATOM    276  CG  GLN A 552      74.788   7.447 -14.291  1.00   0.0           C  
ATOM    277  CD  GLN A 552      75.307   6.718 -15.514  1.00   0.0           C  
ATOM    278  NE2 GLN A 552      75.089   5.412 -15.555  1.00   0.0           N  
ATOM    279  OE1 GLN A 552      75.902   7.321 -16.409  1.00   0.0           O  
ATOM    280  N   SER A 553      72.305  10.709 -13.526  1.00   0.0           N  
ATOM    281  CA  SER A 553      71.206  10.871 -12.580  1.00   0.0           C  
ATOM    282  C   SER A 553      70.443  12.164 -12.862  1.00   0.0           C  
ATOM    283  O   SER A 553      71.045  13.212 -13.093  1.00   0.0           O  
ATOM    284  CB  SER A 553      71.734  10.868 -11.141  1.00   0.0           C  
ATOM    285  OG  SER A 553      72.635   9.794 -10.921  1.00   0.0           O  
ATOM    286  N   ASN A 554      69.115  12.079 -12.858  1.00   0.0           N  
ATOM    287  CA  ASN A 554      68.253  13.239 -13.057  1.00   0.0           C  
ATOM    288  C   ASN A 554      67.069  13.181 -12.103  1.00   0.0           C  
ATOM    289  O   ASN A 554      65.989  12.705 -12.458  1.00   0.0           O  
ATOM    290  CB  ASN A 554      67.768  13.317 -14.507  1.00   0.0           C  
ATOM    291  CG  ASN A 554      68.881  13.649 -15.480  1.00   0.0           C  
ATOM    292  ND2 ASN A 554      69.362  14.887 -15.429  1.00   0.0           N  
ATOM    293  OD1 ASN A 554      69.305  12.804 -16.269  1.00   0.0           O  
ATOM    294  N   LEU A 555      67.282  13.662 -10.881  1.00   0.0           N  
ATOM    295  CA  LEU A 555      66.274  13.599  -9.829  1.00   0.0           C  
ATOM    296  C   LEU A 555      65.095  14.538 -10.088  1.00   0.0           C  
ATOM    297  O   LEU A 555      65.059  15.253 -11.091  1.00   0.0           O  
ATOM    298  CB  LEU A 555      66.910  13.921  -8.474  1.00   0.0           C  
ATOM    299  CG  LEU A 555      68.053  13.010  -8.018  1.00   0.0           C  
ATOM    300  CD1 LEU A 555      68.742  13.587  -6.794  1.00   0.0           C  
ATOM    301  CD2 LEU A 555      67.544  11.605  -7.730  1.00   0.0           C  
ATOM    302  N   LEU A 556      64.133  14.529  -9.169  1.00   0.0           N  
ATOM    303  CA  LEU A 556      62.918  15.329  -9.293  1.00   0.0           C  
ATOM    304  C   LEU A 556      63.125  16.731  -8.729  1.00   0.0           C  
ATOM    305  O   LEU A 556      63.124  16.926  -7.513  1.00   0.0           O  
ATOM    306  CB  LEU A 556      61.752  14.621  -8.584  1.00   0.0           C  
ATOM    307  CG  LEU A 556      60.315  15.159  -8.629  1.00 0.095           C  
ATOM    308  CD1 LEU A 556      60.024  16.065  -7.439  1.00 0.095           C  
ATOM    309  CD2 LEU A 556      60.015  15.873  -9.945  1.00 0.097           C  
ATOM    310  N   ARG A 557      63.314  17.706  -9.616  1.00   0.0           N  
ATOM    311  CA  ARG A 557      63.458  19.095  -9.193  1.00   0.0           C  
ATOM    312  C   ARG A 557      62.149  19.845  -9.406  1.00 0.095           C  
ATOM    313  O   ARG A 557      61.981  20.573 -10.386  1.00   0.0           O  
ATOM    314  CB  ARG A 557      64.594  19.792  -9.945  1.00   0.0           C  
ATOM    315  CG  ARG A 557      65.188  20.977  -9.194  1.00   0.0           C  
ATOM    316  CD  ARG A 557      65.315  22.207 -10.080  1.00   0.0           C  
ATOM    317  NE  ARG A 557      64.035  22.878 -10.285  1.00   0.0           N  
ATOM    318  CZ  ARG A 557      63.895  24.026 -10.942  1.00   0.0           C  
ATOM    319  NH1 ARG A 557      64.960  24.628 -11.455  1.00   0.0           N1+
ATOM    320  NH2 ARG A 557      62.696  24.574 -11.084  1.00   0.0           N  
ATOM    321  N   ALA A 558      61.222  19.646  -8.478  1.00 0.095           N  
ATOM    322  CA  ALA A 558      59.922  20.300  -8.506  1.00 0.096           C  
ATOM    323  C   ALA A 558      59.858  21.290  -7.338  1.00 0.096           C  
ATOM    324  O   ALA A 558      60.841  21.440  -6.613  1.00 0.095           O  
ATOM    325  CB  ALA A 558      58.809  19.255  -8.429  1.00 0.097           C  
ATOM    326  N   PRO A 559      58.725  21.991  -7.156  1.00 0.096           N  
ATOM    327  CA  PRO A 559      58.712  22.866  -5.981  1.00 0.096           C  
ATOM    328  C   PRO A 559      58.255  22.193  -4.687  1.00 0.095           C  
ATOM    329  O   PRO A 559      57.954  20.992  -4.654  1.00 0.096           O  
ATOM    330  CB  PRO A 559      57.718  23.953  -6.376  1.00 0.096           C  
ATOM    331  CG  PRO A 559      56.795  23.272  -7.285  1.00 0.097           C  
ATOM    332  CD  PRO A 559      57.623  22.318  -8.083  1.00 0.097           C  
ATOM    333  N   GLU A 560      58.224  23.001  -3.627  1.00 0.095           N  
ATOM    334  CA  GLU A 560      57.782  22.610  -2.285  1.00 0.095           C  
ATOM    335  C   GLU A 560      58.665  21.571  -1.611  1.00 0.095           C  
ATOM    336  O   GLU A 560      58.303  20.402  -1.518  1.00 0.095           O  
ATOM    337  CB  GLU A 560      56.331  22.116  -2.323  1.00 0.095           C  
ATOM    338  CG  GLU A 560      55.655  21.950  -0.965  1.00 0.095           C  
ATOM    339  CD  GLU A 560      56.026  23.024   0.045  1.00 0.095           C  
ATOM    340  OE1 GLU A 560      56.194  24.198  -0.340  1.00 0.095           O  
ATOM    341  OE2 GLU A 560      56.134  22.684   1.242  1.00 0.095           O1-
ATOM    342  N   ALA A 561      59.823  22.023  -1.133  1.00 0.095           N  
ATOM    343  CA  ALA A 561      60.721  21.182  -0.349  1.00 0.095           C  
ATOM    344  C   ALA A 561      61.032  21.815   1.010  1.00 0.096           C  
ATOM    345  O   ALA A 561      61.828  21.282   1.783  1.00   0.0           O  
ATOM    346  CB  ALA A 561      62.005  20.919  -1.117  1.00 0.095           C  
ATOM    347  N   GLN A 562      60.399  22.951   1.295  1.00 0.096           N  
ATOM    348  CA  GLN A 562      60.576  23.643   2.574  1.00   0.0           C  
ATOM    349  C   GLN A 562      59.350  23.448   3.470  1.00   0.0           C  
ATOM    350  O   GLN A 562      58.361  24.174   3.364  1.00   0.0           O  
ATOM    351  CB  GLN A 562      60.856  25.139   2.358  1.00   0.0           C  
ATOM    352  CG  GLN A 562      59.952  25.847   1.343  1.00   0.0           C  
ATOM    353  CD  GLN A 562      60.500  25.814  -0.073  1.00   0.0           C  
ATOM    354  NE2 GLN A 562      59.704  26.288  -1.028  1.00 0.096           N  
ATOM    355  OE1 GLN A 562      61.625  25.373  -0.307  1.00   0.0           O  
ATOM    356  N   GLN A 563      59.423  22.462   4.358  1.00   0.0           N  
ATOM    357  CA  GLN A 563      58.267  22.064   5.155  1.00   0.0           C  
ATOM    358  C   GLN A 563      58.255  22.663   6.564  1.00   0.0           C  
ATOM    359  O   GLN A 563      57.385  22.334   7.370  1.00   0.0           O  
ATOM    360  CB  GLN A 563      58.201  20.536   5.251  1.00   0.0           C  
ATOM    361  CG  GLN A 563      58.362  19.814   3.919  1.00 0.095           C  
ATOM    362  CD  GLN A 563      59.774  19.298   3.692  1.00   0.0           C  
ATOM    363  NE2 GLN A 563      60.066  18.894   2.460  1.00 0.095           N  
ATOM    364  OE1 GLN A 563      60.589  19.258   4.613  1.00   0.0           O  
ATOM    365  N   HIS A 564      59.218  23.528   6.865  1.00   0.0           N  
ATOM    366  CA  HIS A 564      59.279  24.172   8.174  1.00   0.0           C  
ATOM    367  C   HIS A 564      59.691  25.634   8.025  1.00   0.0           C  
ATOM    368  O   HIS A 564      59.606  26.197   6.936  1.00   0.0           O  
ATOM    369  CB  HIS A 564      60.256  23.438   9.104  1.00   0.0           C  
ATOM    370  CG  HIS A 564      60.444  21.990   8.771  1.00   0.0           C  
ATOM    371  CD2 HIS A 564      59.679  20.907   9.036  1.00   0.0           C  
ATOM    372  ND1 HIS A 564      61.536  21.524   8.071  1.00   0.0           N  
ATOM    373  CE1 HIS A 564      61.438  20.216   7.918  1.00   0.0           C  
ATOM    374  NE2 HIS A 564      60.319  19.818   8.496  1.00   0.0           N  
ATOM    375  N   LEU A 565      60.154  26.235   9.120  1.00   0.0           N  
ATOM    376  CA  LEU A 565      60.583  27.631   9.126  1.00   0.0           C  
ATOM    377  C   LEU A 565      62.039  27.769   8.654  1.00   0.0           C  
ATOM    378  O   LEU A 565      62.773  28.657   9.096  1.00   0.0           O  
ATOM    379  CB  LEU A 565      60.417  28.223  10.528  1.00   0.0           C  
ATOM    380  CG  LEU A 565      60.141  29.723  10.647  1.00 0.001           C  
ATOM    381  CD1 LEU A 565      58.744  29.980  11.203  1.00 0.001           C  
ATOM    382  CD2 LEU A 565      61.202  30.397  11.505  1.00   0.0           C  
ATOM    383  N   LEU A 566      62.436  26.893   7.737  1.00   0.0           N  
ATOM    384  CA  LEU A 566      63.826  26.774   7.311  1.00   0.0           C  
ATOM    385  C   LEU A 566      64.204  27.747   6.202  1.00   0.0           C  
ATOM    386  O   LEU A 566      65.339  27.749   5.729  1.00   0.0           O  
ATOM    387  CB  LEU A 566      64.097  25.349   6.839  1.00   0.0           C  
ATOM    388  CG  LEU A 566      63.274  24.959   5.612  1.00   0.0           C  
ATOM    389  CD1 LEU A 566      64.177  24.657   4.433  1.00   0.0           C  
ATOM    390  CD2 LEU A 566      62.380  23.776   5.921  1.00   0.0           C  
ATOM    391  N   GLN A 567      63.253  28.572   5.783  1.00   0.0           N  
ATOM    392  CA  GLN A 567      63.491  29.478   4.672  1.00   0.0           C  
ATOM    393  C   GLN A 567      64.209  30.733   5.152  1.00   0.0           C  
ATOM    394  O   GLN A 567      64.674  31.539   4.345  1.00   0.0           O  
ATOM    395  CB  GLN A 567      62.173  29.851   3.985  1.00   0.0           C  
ATOM    396  CG  GLN A 567      61.169  28.702   3.851  1.00   0.0           C  
ATOM    397  CD  GLN A 567      60.296  28.518   5.085  1.00   0.0           C  
ATOM    398  NE2 GLN A 567      59.217  27.754   4.938  1.00   0.0           N  
ATOM    399  OE1 GLN A 567      60.589  29.050   6.156  1.00   0.0           O  
ATOM    400  N   LEU A 568      64.300  30.887   6.470  1.00   0.0           N  
ATOM    401  CA  LEU A 568      64.932  32.058   7.072  1.00   0.0           C  
ATOM    402  C   LEU A 568      66.270  31.719   7.720  1.00   0.0           C  
ATOM    403  O   LEU A 568      66.865  32.552   8.405  1.00   0.0           O  
ATOM    404  CB  LEU A 568      64.011  32.687   8.114  1.00   0.0           C  
ATOM    405  CG  LEU A 568      63.316  33.983   7.712  1.00   0.0           C  
ATOM    406  CD1 LEU A 568      62.303  33.743   6.607  1.00   0.0           C  
ATOM    407  CD2 LEU A 568      62.659  34.625   8.921  1.00   0.0           C  
ATOM    408  N   THR A 569      66.744  30.499   7.506  1.00   0.0           N  
ATOM    409  CA  THR A 569      68.005  30.076   8.093  1.00   0.0           C  
ATOM    410  C   THR A 569      69.172  30.505   7.223  1.00   0.0           C  
ATOM    411  O   THR A 569      68.973  31.070   6.152  1.00   0.0           O  
ATOM    412  CB  THR A 569      68.060  28.564   8.270  1.00   0.0           C  
ATOM    413  CG2 THR A 569      66.777  28.059   8.884  1.00   0.0           C  
ATOM    414  OG1 THR A 569      68.256  27.940   6.996  1.00   0.0           O  
ATOM    415  N   VAL A 570      70.384  30.213   7.687  1.00   0.0           N  
ATOM    416  CA  VAL A 570      71.595  30.491   6.924  1.00   0.0           C  
ATOM    417  C   VAL A 570      71.443  30.034   5.476  1.00   0.0           C  
ATOM    418  O   VAL A 570      71.394  30.862   4.574  1.00   0.0           O  
ATOM    419  CB  VAL A 570      72.836  29.810   7.560  1.00 0.001           C  
ATOM    420  CG1 VAL A 570      74.035  29.893   6.630  1.00   0.0           C  
ATOM    421  CG2 VAL A 570      73.165  30.448   8.897  1.00 0.001           C  
ATOM    422  N   TRP A 571      71.316  28.729   5.264  1.00   0.0           N  
ATOM    423  CA  TRP A 571      71.225  28.179   3.912  1.00   0.0           C  
ATOM    424  C   TRP A 571      69.984  28.647   3.163  1.00   0.0           C  
ATOM    425  O   TRP A 571      70.029  28.860   1.949  1.00   0.0           O  
ATOM    426  CB  TRP A 571      71.234  26.648   3.947  1.00   0.0           C  
ATOM    427  CG  TRP A 571      72.423  26.041   4.618  1.00   0.0           C  
ATOM    428  CD1 TRP A 571      72.408  25.099   5.601  1.00   0.0           C  
ATOM    429  CD2 TRP A 571      73.804  26.324   4.352  1.00   0.0           C  
ATOM    430  CE2 TRP A 571      74.569  25.511   5.214  1.00   0.0           C  
ATOM    431  CE3 TRP A 571      74.470  27.182   3.468  1.00   0.0           C  
ATOM    432  NE1 TRP A 571      73.692  24.772   5.964  1.00   0.0           N  
ATOM    433  CZ2 TRP A 571      75.962  25.532   5.219  1.00   0.0           C  
ATOM    434  CZ3 TRP A 571      75.855  27.202   3.477  1.00   0.0           C  
ATOM    435  CH2 TRP A 571      76.584  26.382   4.345  1.00   0.0           C  
ATOM    436  N   GLY A 572      68.879  28.778   3.892  1.00   0.0           N  
ATOM    437  CA  GLY A 572      67.622  29.221   3.318  1.00   0.0           C  
ATOM    438  C   GLY A 572      67.767  30.552   2.613  1.00   0.0           C  
ATOM    439  O   GLY A 572      67.404  30.691   1.448  1.00   0.0           O  
ATOM    440  N   ILE A 573      68.322  31.524   3.326  1.00   0.0           N  
ATOM    441  CA  ILE A 573      68.561  32.843   2.767  1.00   0.0           C  
ATOM    442  C   ILE A 573      69.592  32.775   1.644  1.00   0.0           C  
ATOM    443  O   ILE A 573      69.395  33.350   0.574  1.00   0.0           O  
ATOM    444  CB  ILE A 573      69.047  33.830   3.839  1.00   0.0           C  
ATOM    445  CG1 ILE A 573      68.126  33.786   5.064  1.00   0.0           C  
ATOM    446  CG2 ILE A 573      69.105  35.226   3.258  1.00   0.0           C  
ATOM    447  CD1 ILE A 573      68.802  34.189   6.380  1.00   0.0           C  
ATOM    448  N   LYS A 574      70.682  32.058   1.903  1.00   0.0           N  
ATOM    449  CA  LYS A 574      71.770  31.907   0.941  1.00   0.0           C  
ATOM    450  C   LYS A 574      71.274  31.381  -0.393  1.00   0.0           C  
ATOM    451  O   LYS A 574      71.679  31.867  -1.448  1.00   0.0           O  
ATOM    452  CB  LYS A 574      72.850  30.968   1.484  1.00   0.0           C  
ATOM    453  CG  LYS A 574      73.649  31.540   2.632  1.00   0.0           C  
ATOM    454  CD  LYS A 574      75.102  31.721   2.264  1.00   0.0           C  
ATOM    455  CE  LYS A 574      75.844  32.422   3.382  1.00   0.0           C  
ATOM    456  NZ  LYS A 574      77.289  32.563   3.075  1.00   0.0           N1+
ATOM    457  N   GLN A 575      70.394  30.388  -0.338  1.00   0.0           N  
ATOM    458  CA  GLN A 575      69.874  29.768  -1.547  1.00   0.0           C  
ATOM    459  C   GLN A 575      69.042  30.744  -2.354  1.00   0.0           C  
ATOM    460  O   GLN A 575      69.165  30.817  -3.572  1.00   0.0           O  
ATOM    461  CB  GLN A 575      69.031  28.545  -1.213  1.00   0.0           C  
ATOM    462  CG  GLN A 575      68.609  27.765  -2.445  1.00   0.0           C  
ATOM    463  CD  GLN A 575      67.237  27.148  -2.306  1.00   0.0           C  
ATOM    464  NE2 GLN A 575      67.056  25.973  -2.897  1.00   0.0           N  
ATOM    465  OE1 GLN A 575      66.346  27.721  -1.676  1.00   0.0           O  
ATOM    466  N   LEU A 576      68.186  31.480  -1.662  1.00   0.0           N  
ATOM    467  CA  LEU A 576      67.340  32.456  -2.317  1.00   0.0           C  
ATOM    468  C   LEU A 576      68.193  33.512  -3.002  1.00   0.0           C  
ATOM    469  O   LEU A 576      67.918  33.900  -4.136  1.00   0.0           O  
ATOM    470  CB  LEU A 576      66.395  33.108  -1.315  1.00   0.0           C  
ATOM    471  CG  LEU A 576      65.341  34.022  -1.937  1.00   0.0           C  
ATOM    472  CD1 LEU A 576      64.346  33.230  -2.776  1.00   0.0           C  
ATOM    473  CD2 LEU A 576      64.631  34.807  -0.855  1.00   0.0           C  
ATOM    474  N   GLN A 577      69.235  33.961  -2.307  1.00   0.0           N  
ATOM    475  CA  GLN A 577      70.168  34.947  -2.848  1.00   0.0           C  
ATOM    476  C   GLN A 577      70.844  34.433  -4.105  1.00   0.0           C  
ATOM    477  O   GLN A 577      71.008  35.161  -5.079  1.00   0.0           O  
ATOM    478  CB  GLN A 577      71.228  35.309  -1.814  1.00   0.0           C  
ATOM    479  CG  GLN A 577      70.707  36.068  -0.621  1.00   0.0           C  
ATOM    480  CD  GLN A 577      71.760  36.232   0.448  1.00   0.0           C  
ATOM    481  NE2 GLN A 577      71.908  37.450   0.953  1.00   0.0           N  
ATOM    482  OE1 GLN A 577      72.444  35.274   0.811  1.00   0.0           O  
ATOM    483  N   ALA A 578      71.243  33.168  -4.069  1.00   0.0           N  
ATOM    484  CA  ALA A 578      71.895  32.544  -5.208  1.00   0.0           C  
ATOM    485  C   ALA A 578      70.914  32.313  -6.347  1.00   0.0           C  
ATOM    486  O   ALA A 578      71.281  32.408  -7.518  1.00   0.0           O  
ATOM    487  CB  ALA A 578      72.539  31.236  -4.795  1.00   0.0           C  
ATOM    488  N   ARG A 579      69.670  31.999  -5.998  1.00   0.0           N  
ATOM    489  CA  ARG A 579      68.642  31.758  -7.001  1.00   0.0           C  
ATOM    490  C   ARG A 579      68.313  33.031  -7.751  1.00   0.0           C  
ATOM    491  O   ARG A 579      68.245  33.026  -8.975  1.00   0.0           O  
ATOM    492  CB  ARG A 579      67.379  31.188  -6.357  1.00   0.0           C  
ATOM    493  CG  ARG A 579      67.479  29.713  -6.009  1.00   0.0           C  
ATOM    494  CD  ARG A 579      66.394  29.316  -5.029  1.00   0.0           C  
ATOM    495  NE  ARG A 579      65.061  29.496  -5.590  1.00   0.0           N  
ATOM    496  CZ  ARG A 579      63.961  29.629  -4.855  1.00   0.0           C  
ATOM    497  NH1 ARG A 579      64.040  29.613  -3.526  1.00   0.0           N1+
ATOM    498  NH2 ARG A 579      62.781  29.787  -5.446  1.00   0.0           N  
ATOM    499  N   VAL A 580      68.124  34.125  -7.019  1.00   0.0           N  
ATOM    500  CA  VAL A 580      67.709  35.380  -7.635  1.00   0.0           C  
ATOM    501  C   VAL A 580      68.861  36.029  -8.409  1.00   0.0           C  
ATOM    502  O   VAL A 580      68.662  36.513  -9.521  1.00   0.0           O  
ATOM    503  CB  VAL A 580      67.139  36.369  -6.587  1.00   0.0           C  
ATOM    504  CG1 VAL A 580      68.166  36.705  -5.513  1.00   0.0           C  
ATOM    505  CG2 VAL A 580      66.626  37.630  -7.268  1.00   0.0           C  
ATOM    506  N   LEU A 581      70.057  36.015  -7.830  1.00   0.0           N  
ATOM    507  CA  LEU A 581      71.252  36.532  -8.485  1.00   0.0           C  
ATOM    508  C   LEU A 581      71.462  35.874  -9.840  1.00   0.0           C  
ATOM    509  O   LEU A 581      71.849  36.524 -10.813  1.00   0.0           O  
ATOM    510  CB  LEU A 581      72.473  36.304  -7.597  1.00   0.0           C  
ATOM    511  CG  LEU A 581      73.855  36.466  -8.223  1.00 0.096           C  
ATOM    512  CD1 LEU A 581      74.200  37.941  -8.433  1.00 0.096           C  
ATOM    513  CD2 LEU A 581      74.899  35.761  -7.366  1.00 0.096           C  
ATOM    514  N   ALA A 582      71.190  34.576  -9.891  1.00   0.0           N  
ATOM    515  CA  ALA A 582      71.352  33.790 -11.106  1.00   0.0           C  
ATOM    516  C   ALA A 582      70.481  34.309 -12.249  1.00   0.0           C  
ATOM    517  O   ALA A 582      70.935  34.373 -13.391  1.00   0.0           O  
ATOM    518  CB  ALA A 582      71.039  32.330 -10.828  1.00   0.0           C  
ATOM    519  N   VAL A 583      69.237  34.675 -11.949  1.00   0.0           N  
ATOM    520  CA  VAL A 583      68.348  35.195 -12.980  1.00   0.0           C  
ATOM    521  C   VAL A 583      68.601  36.688 -13.166  1.00   0.0           C  
ATOM    522  O   VAL A 583      68.500  37.203 -14.281  1.00   0.0           O  
ATOM    523  CB  VAL A 583      66.855  34.918 -12.650  1.00   0.0           C  
ATOM    524  CG1 VAL A 583      66.728  34.053 -11.419  1.00   0.0           C  
ATOM    525  CG2 VAL A 583      66.058  36.198 -12.481  1.00   0.0           C  
ATOM    526  N   GLU A 584      68.951  37.361 -12.071  1.00   0.0           N  
ATOM    527  CA  GLU A 584      69.298  38.774 -12.103  1.00   0.0           C  
ATOM    528  C   GLU A 584      70.320  38.995 -13.196  1.00   0.0           C  
ATOM    529  O   GLU A 584      70.164  39.873 -14.038  1.00   0.0           O  
ATOM    530  CB  GLU A 584      69.855  39.236 -10.754  1.00   0.0           C  
ATOM    531  CG  GLU A 584      68.901  40.063  -9.914  1.00   0.0           C  
ATOM    532  CD  GLU A 584      69.496  40.439  -8.572  1.00   0.0           C  
ATOM    533  OE1 GLU A 584      69.690  39.531  -7.735  1.00   0.0           O  
ATOM    534  OE2 GLU A 584      69.775  41.637  -8.353  1.00   0.0           O1-
ATOM    535  N   ARG A 585      71.342  38.148 -13.194  1.00   0.0           N  
ATOM    536  CA  ARG A 585      72.448  38.261 -14.129  1.00   0.0           C  
ATOM    537  C   ARG A 585      72.084  37.819 -15.541  1.00   0.0           C  
ATOM    538  O   ARG A 585      72.531  38.423 -16.517  1.00   0.0           O  
ATOM    539  CB  ARG A 585      73.633  37.448 -13.629  1.00   0.0           C  
ATOM    540  CG  ARG A 585      74.390  38.090 -12.485  1.00   0.0           C  
ATOM    541  CD  ARG A 585      75.888  37.948 -12.701  1.00   0.0           C  
ATOM    542  NE  ARG A 585      76.298  36.546 -12.743  1.00   0.0           N  
ATOM    543  CZ  ARG A 585      77.246  36.064 -13.536  1.00   0.0           C  
ATOM    544  NH1 ARG A 585      77.888  36.866 -14.367  1.00   0.0           N1+
ATOM    545  NH2 ARG A 585      77.549  34.773 -13.500  1.00   0.0           N  
ATOM    546  N   TYR A 586      71.289  36.754 -15.634  1.00   0.0           N  
ATOM    547  CA  TYR A 586      70.893  36.185 -16.919  1.00   0.0           C  
ATOM    548  C   TYR A 586      70.187  37.241 -17.759  1.00   0.0           C  
ATOM    549  O   TYR A 586      70.412  37.346 -18.966  1.00   0.0           O  
ATOM    550  CB  TYR A 586      69.984  34.962 -16.722  1.00   0.0           C  
ATOM    551  CG  TYR A 586      69.560  34.283 -18.014  1.00   0.0           C  
ATOM    552  CD1 TYR A 586      68.403  34.670 -18.683  1.00   0.0           C  
ATOM    553  CD2 TYR A 586      70.320  33.260 -18.566  1.00   0.0           C  
ATOM    554  CE1 TYR A 586      68.020  34.059 -19.864  1.00   0.0           C  
ATOM    555  CE2 TYR A 586      69.941  32.642 -19.749  1.00   0.0           C  
ATOM    556  CZ  TYR A 586      68.790  33.044 -20.393  1.00   0.0           C  
ATOM    557  OH  TYR A 586      68.410  32.430 -21.568  1.00   0.0           O  
ATOM    558  N   LEU A 587      69.344  38.032 -17.109  1.00   0.0           N  
ATOM    559  CA  LEU A 587      68.530  39.001 -17.821  1.00   0.0           C  
ATOM    560  C   LEU A 587      69.374  40.136 -18.359  1.00   0.0           C  
ATOM    561  O   LEU A 587      69.111  40.646 -19.447  1.00   0.0           O  
ATOM    562  CB  LEU A 587      67.434  39.548 -16.915  1.00   0.0           C  
ATOM    563  CG  LEU A 587      66.458  38.513 -16.352  1.00   0.0           C  
ATOM    564  CD1 LEU A 587      65.235  39.197 -15.753  1.00   0.0           C  
ATOM    565  CD2 LEU A 587      66.067  37.480 -17.411  1.00   0.0           C  
ATOM    566  N   GLN A 588      70.383  40.531 -17.588  1.00   0.0           N  
ATOM    567  CA  GLN A 588      71.291  41.592 -18.006  1.00   0.0           C  
ATOM    568  C   GLN A 588      71.920  41.221 -19.338  1.00   0.0           C  
ATOM    569  O   GLN A 588      71.939  42.016 -20.272  1.00   0.0           O  
ATOM    570  CB  GLN A 588      72.376  41.829 -16.957  1.00   0.0           C  
ATOM    571  CG  GLN A 588      71.849  41.915 -15.536  1.00   0.0           C  
ATOM    572  CD  GLN A 588      71.770  43.332 -14.999  1.00   0.0           C  
ATOM    573  NE2 GLN A 588      71.345  43.459 -13.747  1.00   0.0           N  
ATOM    574  OE1 GLN A 588      72.089  44.300 -15.693  1.00   0.0           O  
ATOM    575  N   ASP A 589      72.411  39.989 -19.417  1.00   0.0           N  
ATOM    576  CA  ASP A 589      73.015  39.481 -20.640  1.00   0.0           C  
ATOM    577  C   ASP A 589      72.018  39.449 -21.790  1.00   0.0           C  
ATOM    578  O   ASP A 589      72.381  39.689 -22.937  1.00   0.0           O  
ATOM    579  CB  ASP A 589      73.589  38.087 -20.405  1.00   0.0           C  
ATOM    580  CG  ASP A 589      74.781  38.102 -19.476  1.00   0.0           C  
ATOM    581  OD1 ASP A 589      75.546  39.091 -19.511  1.00   0.0           O  
ATOM    582  OD2 ASP A 589      74.955  37.126 -18.713  1.00   0.0           O1-
ATOM    583  N   GLN A 590      70.761  39.156 -21.478  1.00   0.0           N  
ATOM    584  CA  GLN A 590      69.712  39.114 -22.492  1.00   0.0           C  
ATOM    585  C   GLN A 590      69.304  40.496 -22.958  1.00   0.0           C  
ATOM    586  O   GLN A 590      69.270  40.771 -24.156  1.00   0.0           O  
ATOM    587  CB  GLN A 590      68.483  38.388 -21.963  1.00   0.0           C  
ATOM    588  CG  GLN A 590      68.709  36.930 -21.694  1.00   0.0           C  
ATOM    589  CD  GLN A 590      69.165  36.178 -22.921  1.00   0.0           C  
ATOM    590  NE2 GLN A 590      68.685  36.590 -24.091  1.00   0.0           N  
ATOM    591  OE1 GLN A 590      69.938  35.229 -22.819  1.00   0.0           O  
ATOM    592  N   GLN A 591      68.966  41.347 -21.994  1.00   0.0           N  
ATOM    593  CA  GLN A 591      68.577  42.725 -22.251  1.00   0.0           C  
ATOM    594  C   GLN A 591      69.625  43.436 -23.107  1.00   0.0           C  
ATOM    595  O   GLN A 591      69.289  44.239 -23.977  1.00   0.0           O  
ATOM    596  CB  GLN A 591      68.371  43.464 -20.928  1.00   0.0           C  
ATOM    597  CG  GLN A 591      67.618  44.778 -21.033  1.00   0.0           C  
ATOM    598  CD  GLN A 591      67.715  45.597 -19.759  1.00   0.0           C  
ATOM    599  NE2 GLN A 591      66.570  45.933 -19.180  1.00   0.0           N  
ATOM    600  OE1 GLN A 591      68.810  45.923 -19.298  1.00   0.0           O  
ATOM    601  N   LEU A 592      70.894  43.118 -22.856  1.00   0.0           N  
ATOM    602  CA  LEU A 592      72.003  43.681 -23.617  1.00   0.0           C  
ATOM    603  C   LEU A 592      71.926  43.258 -25.071  1.00   0.0           C  
ATOM    604  O   LEU A 592      71.862  44.095 -25.968  1.00   0.0           O  
ATOM    605  CB  LEU A 592      73.341  43.251 -23.015  1.00   0.0           C  
ATOM    606  CG  LEU A 592      74.283  44.402 -22.681  1.00   0.0           C  
ATOM    607  CD1 LEU A 592      73.593  45.387 -21.758  1.00   0.0           C  
ATOM    608  CD2 LEU A 592      75.559  43.882 -22.049  1.00   0.0           C  
ATOM    609  N   LEU A 593      71.937  41.947 -25.289  1.00   0.0           N  
ATOM    610  CA  LEU A 593      71.739  41.368 -26.611  1.00   0.0           C  
ATOM    611  C   LEU A 593      70.505  41.939 -27.289  1.00   0.0           C  
ATOM    612  O   LEU A 593      70.493  42.145 -28.501  1.00   0.0           O  
ATOM    613  CB  LEU A 593      71.602  39.850 -26.513  1.00   0.0           C  
ATOM    614  CG  LEU A 593      72.858  39.066 -26.161  1.00   0.0           C  
ATOM    615  CD1 LEU A 593      72.481  37.720 -25.574  1.00   0.0           C  
ATOM    616  CD2 LEU A 593      73.717  38.890 -27.399  1.00   0.0           C  
ATOM    617  N   GLY A 594      69.468  42.186 -26.492  1.00   0.0           N  
ATOM    618  CA  GLY A 594      68.220  42.732 -26.991  1.00   0.0           C  
ATOM    619  C   GLY A 594      68.383  44.117 -27.580  1.00   0.0           C  
ATOM    620  O   GLY A 594      67.966  44.360 -28.715  1.00   0.0           O  
ATOM    621  N   ILE A 595      68.995  45.027 -26.824  1.00   0.0           N  
ATOM    622  CA  ILE A 595      69.201  46.394 -27.293  1.00   0.0           C  
ATOM    623  C   ILE A 595      70.396  46.517 -28.236  1.00   0.0           C  
ATOM    624  O   ILE A 595      70.815  47.619 -28.588  1.00   0.0           O  
ATOM    625  CB  ILE A 595      69.388  47.378 -26.119  1.00   0.0           C  
ATOM    626  CG1 ILE A 595      70.660  47.060 -25.341  1.00   0.0           C  
ATOM    627  CG2 ILE A 595      68.175  47.357 -25.203  1.00   0.0           C  
ATOM    628  CD1 ILE A 595      70.891  47.976 -24.167  1.00   0.0           C  
ATOM    629  N   TRP A 596      70.947  45.379 -28.634  1.00   0.0           N  
ATOM    630  CA  TRP A 596      71.908  45.332 -29.725  1.00 0.002           C  
ATOM    631  C   TRP A 596      71.218  44.769 -30.966  1.00 0.002           C  
ATOM    632  O   TRP A 596      71.778  44.773 -32.063  1.00 0.002           O  
ATOM    633  CB  TRP A 596      73.118  44.482 -29.354  1.00 0.002           C  
ATOM    634  CG  TRP A 596      73.939  45.034 -28.238  1.00   0.0           C  
ATOM    635  CD1 TRP A 596      73.970  46.323 -27.790  1.00   0.0           C  
ATOM    636  CD2 TRP A 596      74.859  44.304 -27.424  1.00 0.001           C  
ATOM    637  CE2 TRP A 596      75.415  45.212 -26.501  1.00 0.001           C  
ATOM    638  CE3 TRP A 596      75.268  42.968 -27.385  1.00   0.0           C  
ATOM    639  NE1 TRP A 596      74.857  46.441 -26.745  1.00 0.001           N  
ATOM    640  CZ2 TRP A 596      76.360  44.826 -25.554  1.00   0.0           C  
ATOM    641  CZ3 TRP A 596      76.198  42.587 -26.444  1.00   0.0           C  
ATOM    642  CH2 TRP A 596      76.738  43.510 -25.541  1.00   0.0           C  
ATOM    643  N   GLY A 597      69.993  44.284 -30.777  1.00   0.0           N  
ATOM    644  CA  GLY A 597      69.216  43.690 -31.852  1.00   0.0           C  
ATOM    645  C   GLY A 597      69.643  42.268 -32.138  1.00   0.0           C  
ATOM    646  O   GLY A 597      69.567  41.795 -33.274  1.00 0.002           O  
ATOM    647  N   CYS A 598      70.089  41.579 -31.096  1.00   0.0           N  
ATOM    648  CA  CYS A 598      70.610  40.227 -31.231  1.00   0.0           C  
ATOM    649  C   CYS A 598      69.843  39.251 -30.352  1.00   0.0           C  
ATOM    650  O   CYS A 598      70.385  38.236 -29.924  1.00   0.0           O  
ATOM    651  CB  CYS A 598      72.093  40.198 -30.876  1.00   0.0           C  
ATOM    652  SG  CYS A 598      73.114  41.238 -31.938  1.00 0.002           S  
ATOM    653  N   SER A 599      68.581  39.571 -30.084  1.00   0.0           N  
ATOM    654  CA  SER A 599      67.727  38.709 -29.279  1.00   0.0           C  
ATOM    655  C   SER A 599      67.564  37.325 -29.903  1.00   0.0           C  
ATOM    656  O   SER A 599      67.290  37.194 -31.098  1.00   0.0           O  
ATOM    657  CB  SER A 599      66.355  39.354 -29.083  1.00   0.0           C  
ATOM    658  OG  SER A 599      65.393  38.396 -28.674  1.00   0.0           O  
ATOM    659  N   GLY A 600      67.751  36.293 -29.082  1.00   0.0           N  
ATOM    660  CA  GLY A 600      67.562  34.917 -29.507  1.00   0.0           C  
ATOM    661  C   GLY A 600      68.609  34.430 -30.485  1.00   0.0           C  
ATOM    662  O   GLY A 600      68.373  33.486 -31.236  1.00   0.0           O  
ATOM    663  N   ARG A 601      69.765  35.084 -30.475  1.00   0.0           N  
ATOM    664  CA  ARG A 601      70.871  34.700 -31.341  1.00   0.0           C  
ATOM    665  C   ARG A 601      72.115  34.375 -30.533  1.00   0.0           C  
ATOM    666  O   ARG A 601      72.545  35.166 -29.694  1.00   0.0           O  
ATOM    667  CB  ARG A 601      71.178  35.808 -32.346  1.00   0.0           C  
ATOM    668  CG  ARG A 601      70.054  36.076 -33.319  1.00   0.0           C  
ATOM    669  CD  ARG A 601      70.589  36.415 -34.693  1.00   0.0           C  
ATOM    670  NE  ARG A 601      69.634  36.059 -35.738  1.00   0.0           N  
ATOM    671  CZ  ARG A 601      68.691  36.874 -36.199  1.00   0.0           C  
ATOM    672  NH1 ARG A 601      68.572  38.103 -35.712  1.00   0.0           N1+
ATOM    673  NH2 ARG A 601      67.868  36.459 -37.152  1.00   0.0           N  
ATOM    674  N   LEU A 602      72.693  33.208 -30.791  1.00   0.0           N  
ATOM    675  CA  LEU A 602      73.921  32.813 -30.118  1.00   0.0           C  
ATOM    676  C   LEU A 602      75.119  33.364 -30.870  1.00   0.0           C  
ATOM    677  O   LEU A 602      76.198  33.538 -30.304  1.00   0.0           O  
ATOM    678  CB  LEU A 602      74.007  31.296 -30.003  1.00   0.0           C  
ATOM    679  CG  LEU A 602      72.945  30.667 -29.103  1.00   0.0           C  
ATOM    680  CD1 LEU A 602      72.910  29.171 -29.309  1.00   0.0           C  
ATOM    681  CD2 LEU A 602      73.202  30.999 -27.642  1.00   0.0           C  
ATOM    682  N   ILE A 603      74.915  33.623 -32.157  1.00   0.0           N  
ATOM    683  CA  ILE A 603      75.882  34.335 -32.979  1.00   0.0           C  
ATOM    684  C   ILE A 603      75.130  35.401 -33.753  1.00   0.0           C  
ATOM    685  O   ILE A 603      74.273  35.086 -34.577  1.00   0.0           O  
ATOM    686  CB  ILE A 603      76.629  33.418 -33.968  1.00   0.0           C  
ATOM    687  CG1 ILE A 603      77.299  32.247 -33.234  1.00   0.0           C  
ATOM    688  CG2 ILE A 603      77.641  34.227 -34.762  1.00   0.0           C  
ATOM    689  CD1 ILE A 603      78.084  31.306 -34.142  1.00   0.0           C  
ATOM    690  N   CYS A 604      75.444  36.661 -33.481  1.00   0.0           N  
ATOM    691  CA  CYS A 604      74.704  37.767 -34.068  1.00   0.0           C  
ATOM    692  C   CYS A 604      75.628  38.734 -34.797  1.00 0.002           C  
ATOM    693  O   CYS A 604      76.546  39.298 -34.199  1.00 0.002           O  
ATOM    694  CB  CYS A 604      73.910  38.500 -32.982  1.00   0.0           C  
ATOM    695  SG  CYS A 604      73.057  39.987 -33.540  1.00 0.002           S  
ATOM    696  N   CYS A 605      75.387  38.907 -36.094  1.00 0.002           N  
ATOM    697  CA  CYS A 605      76.096  39.905 -36.886  1.00 0.002           C  
ATOM    698  C   CYS A 605      75.575  41.302 -36.593  1.00 0.002           C  
ATOM    699  O   CYS A 605      74.385  41.487 -36.340  1.00 0.002           O  
ATOM    700  CB  CYS A 605      75.953  39.619 -38.380  1.00 0.002           C  
ATOM    701  SG  CYS A 605      76.604  38.034 -38.908  1.00 0.002           S  
ATOM    702  N   THR A 606      76.462  42.288 -36.645  1.00 0.002           N  
ATOM    703  CA  THR A 606      76.050  43.657 -36.382  1.00 0.002           C  
ATOM    704  C   THR A 606      76.378  44.577 -37.543  1.00 0.002           C  
ATOM    705  O   THR A 606      76.858  44.140 -38.591  1.00 0.002           O  
ATOM    706  CB  THR A 606      76.709  44.218 -35.116  1.00 0.002           C  
ATOM    707  CG2 THR A 606      76.634  43.208 -33.992  1.00 0.002           C  
ATOM    708  OG1 THR A 606      78.080  44.535 -35.381  1.00 0.002           O  
ATOM    709  N   ASN A 607      76.100  45.858 -37.344  1.00 0.002           N  
ATOM    710  CA  ASN A 607      76.385  46.863 -38.349  1.00 0.002           C  
ATOM    711  C   ASN A 607      77.700  47.549 -38.039  1.00 0.004           C  
ATOM    712  O   ASN A 607      78.264  48.252 -38.872  1.00 0.005           O  
ATOM    713  CB  ASN A 607      75.255  47.887 -38.408  1.00 0.002           C  
ATOM    714  CG  ASN A 607      75.059  48.453 -39.793  1.00 0.002           C  
ATOM    715  ND2 ASN A 607      74.281  47.752 -40.610  1.00 0.002           N  
ATOM    716  OD1 ASN A 607      75.604  49.503 -40.133  1.00 0.005           O  
ATOM    717  N   VAL A 608      78.180  47.330 -36.821  1.00 0.002           N  
ATOM    718  CA  VAL A 608      79.395  47.967 -36.346  1.00 0.988           C  
ATOM    719  C   VAL A 608      80.649  47.344 -36.945  1.00 0.988           C  
ATOM    720  O   VAL A 608      80.901  46.154 -36.758  1.00 0.988           O  
ATOM    721  CB  VAL A 608      79.500  47.889 -34.825  1.00 0.988           C  
ATOM    722  CG1 VAL A 608      80.846  48.422 -34.372  1.00 0.988           C  
ATOM    723  CG2 VAL A 608      78.340  48.639 -34.181  1.00 0.002           C  
ATOM    724  N   PRO A 609      81.445  48.159 -37.650  1.00 0.988           N  
ATOM    725  CA  PRO A 609      82.703  47.714 -38.248  1.00 0.988           C  
ATOM    726  C   PRO A 609      83.777  47.516 -37.190  1.00 0.988           C  
ATOM    727  O   PRO A 609      83.798  48.251 -36.197  1.00 0.992           O  
ATOM    728  CB  PRO A 609      83.065  48.861 -39.189  1.00 0.988           C  
ATOM    729  CG  PRO A 609      82.479  50.057 -38.537  1.00 0.988           C  
ATOM    730  CD  PRO A 609      81.200  49.595 -37.892  1.00 0.988           C  
ATOM    731  N   TRP A 610      84.652  46.537 -37.392  1.00 0.988           N  
ATOM    732  CA  TRP A 610      85.718  46.295 -36.437  1.00 0.999           C  
ATOM    733  C   TRP A 610      86.803  47.365 -36.572  1.00 0.999           C  
ATOM    734  O   TRP A 610      86.981  47.955 -37.638  1.00 0.999           O  
ATOM    735  CB  TRP A 610      86.318  44.899 -36.618  1.00 0.999           C  
ATOM    736  CG  TRP A 610      87.219  44.548 -35.482  1.00 0.999           C  
ATOM    737  CD1 TRP A 610      88.582  44.590 -35.470  1.00 0.999           C  
ATOM    738  CD2 TRP A 610      86.818  44.152 -34.167  1.00 0.999           C  
ATOM    739  CE2 TRP A 610      87.991  43.952 -33.415  1.00 0.999           C  
ATOM    740  CE3 TRP A 610      85.579  43.937 -33.555  1.00 0.999           C  
ATOM    741  NE1 TRP A 610      89.054  44.227 -34.234  1.00 0.999           N  
ATOM    742  CZ2 TRP A 610      87.962  43.546 -32.080  1.00 0.999           C  
ATOM    743  CZ3 TRP A 610      85.552  43.536 -32.234  1.00 0.999           C  
ATOM    744  CH2 TRP A 610      86.737  43.345 -31.509  1.00 0.999           C  
ATOM    745  N   ASN A 611      87.514  47.611 -35.477  1.00 0.999           N  
ATOM    746  CA  ASN A 611      88.535  48.651 -35.400  1.00 0.999           C  
ATOM    747  C   ASN A 611      89.892  48.015 -35.111  1.00 0.999           C  
ATOM    748  O   ASN A 611      90.026  47.240 -34.165  1.00 0.999           O  
ATOM    749  CB  ASN A 611      88.146  49.657 -34.313  1.00 0.999           C  
ATOM    750  CG  ASN A 611      89.017  50.902 -34.279  1.00 0.999           C  
ATOM    751  ND2 ASN A 611      88.614  51.853 -33.435  1.00 0.992           N  
ATOM    752  OD1 ASN A 611      90.023  51.015 -34.982  1.00 0.999           O  
ATOM    753  N   ALA A 612      90.891  48.324 -35.935  1.00 0.999           N  
ATOM    754  CA  ALA A 612      92.220  47.746 -35.768  1.00 0.999           C  
ATOM    755  C   ALA A 612      92.797  48.083 -34.402  1.00 0.999           C  
ATOM    756  O   ALA A 612      93.537  47.295 -33.816  1.00 0.999           O  
ATOM    757  CB  ALA A 612      93.153  48.228 -36.865  1.00 0.999           C  
ATOM    758  N   SER A 613      92.442  49.262 -33.901  1.00 0.999           N  
ATOM    759  CA  SER A 613      92.874  49.705 -32.582  1.00 0.999           C  
ATOM    760  C   SER A 613      92.413  48.721 -31.518  1.00   1.0           C  
ATOM    761  O   SER A 613      93.127  48.457 -30.552  1.00   1.0           O  
ATOM    762  CB  SER A 613      92.336  51.103 -32.278  1.00 0.999           C  
ATOM    763  OG  SER A 613      92.707  52.024 -33.289  1.00 0.999           O  
ATOM    764  N   TRP A 614      91.212  48.183 -31.703  1.00   1.0           N  
ATOM    765  CA  TRP A 614      90.710  47.133 -30.830  1.00   1.0           C  
ATOM    766  C   TRP A 614      91.590  45.899 -30.987  1.00   1.0           C  
ATOM    767  O   TRP A 614      92.096  45.352 -30.006  1.00   1.0           O  
ATOM    768  CB  TRP A 614      89.257  46.800 -31.158  1.00   1.0           C  
ATOM    769  CG  TRP A 614      88.335  47.975 -31.069  1.00   1.0           C  
ATOM    770  CD1 TRP A 614      88.568  49.156 -30.426  1.00   1.0           C  
ATOM    771  CD2 TRP A 614      87.027  48.083 -31.642  1.00   1.0           C  
ATOM    772  CE2 TRP A 614      86.529  49.357 -31.307  1.00   1.0           C  
ATOM    773  CE3 TRP A 614      86.234  47.231 -32.414  1.00 0.999           C  
ATOM    774  NE1 TRP A 614      87.490  49.991 -30.564  1.00   1.0           N  
ATOM    775  CZ2 TRP A 614      85.270  49.796 -31.713  1.00 0.992           C  
ATOM    776  CZ3 TRP A 614      84.987  47.666 -32.815  1.00 0.992           C  
ATOM    777  CH2 TRP A 614      84.516  48.937 -32.464  1.00 0.992           C  
ATOM    778  N   SER A 615      91.769  45.479 -32.237  1.00 0.999           N  
ATOM    779  CA  SER A 615      92.660  44.374 -32.577  1.00 0.999           C  
ATOM    780  C   SER A 615      92.862  44.304 -34.086  1.00 0.999           C  
ATOM    781  O   SER A 615      91.935  44.522 -34.863  1.00 0.999           O  
ATOM    782  CB  SER A 615      92.107  43.048 -32.059  1.00 0.999           C  
ATOM    783  OG  SER A 615      93.046  42.003 -32.247  1.00 0.999           O  
ATOM    784  N   ASN A 616      94.083  43.993 -34.495  1.00 0.999           N  
ATOM    785  CA  ASN A 616      94.404  43.931 -35.910  1.00 0.999           C  
ATOM    786  C   ASN A 616      94.836  42.537 -36.329  1.00 0.999           C  
ATOM    787  O   ASN A 616      95.671  42.373 -37.216  1.00 0.999           O  
ATOM    788  CB  ASN A 616      95.497  44.936 -36.245  1.00 0.999           C  
ATOM    789  CG  ASN A 616      96.658  44.880 -35.278  1.00 0.999           C  
ATOM    790  ND2 ASN A 616      97.835  44.589 -35.803  1.00 0.975           N  
ATOM    791  OD1 ASN A 616      96.497  45.084 -34.073  1.00 0.999           O  
ATOM    792  N   LYS A 617      94.262  41.532 -35.683  1.00 0.999           N  
ATOM    793  CA  LYS A 617      94.560  40.157 -36.028  1.00   1.0           C  
ATOM    794  C   LYS A 617      93.634  39.701 -37.144  1.00 0.972           C  
ATOM    795  O   LYS A 617      92.473  40.109 -37.195  1.00 0.996           O  
ATOM    796  CB  LYS A 617      94.413  39.254 -34.807  1.00   1.0           C  
ATOM    797  CG  LYS A 617      95.302  39.624 -33.638  1.00   1.0           C  
ATOM    798  CD  LYS A 617      95.053  38.703 -32.458  1.00   1.0           C  
ATOM    799  CE  LYS A 617      96.198  38.752 -31.461  1.00   1.0           C  
ATOM    800  NZ  LYS A 617      96.421  40.120 -30.924  1.00 0.999           N1+
ATOM    801  N   SER A 618      94.145  38.861 -38.039  1.00   1.0           N  
ATOM    802  CA  SER A 618      93.317  38.276 -39.089  1.00 0.972           C  
ATOM    803  C   SER A 618      92.322  37.287 -38.485  1.00   1.0           C  
ATOM    804  O   SER A 618      92.321  37.065 -37.273  1.00   1.0           O  
ATOM    805  CB  SER A 618      94.180  37.571 -40.136  1.00 0.972           C  
ATOM    806  OG  SER A 618      94.648  36.325 -39.651  1.00   1.0           O  
ATOM    807  N   TYR A 619      91.478  36.699 -39.328  1.00   1.0           N  
ATOM    808  CA  TYR A 619      90.534  35.687 -38.866  1.00   1.0           C  
ATOM    809  C   TYR A 619      91.280  34.573 -38.144  1.00 0.977           C  
ATOM    810  O   TYR A 619      91.045  34.311 -36.964  1.00 0.977           O  
ATOM    811  CB  TYR A 619      89.725  35.107 -40.035  1.00 0.051           C  
ATOM    812  CG  TYR A 619      88.884  33.910 -39.647  1.00 0.977           C  
ATOM    813  CD1 TYR A 619      89.399  32.620 -39.708  1.00 0.977           C  
ATOM    814  CD2 TYR A 619      87.577  34.070 -39.213  1.00 0.051           C  
ATOM    815  CE1 TYR A 619      88.638  31.529 -39.337  1.00 0.977           C  
ATOM    816  CE2 TYR A 619      86.808  32.985 -38.844  1.00  0.05           C  
ATOM    817  CZ  TYR A 619      87.342  31.719 -38.908  1.00  0.05           C  
ATOM    818  OH  TYR A 619      86.574  30.637 -38.540  1.00 0.008           O  
ATOM    819  N   SER A 620      92.197  33.937 -38.863  1.00 0.977           N  
ATOM    820  CA  SER A 620      92.908  32.776 -38.348  1.00 0.977           C  
ATOM    821  C   SER A 620      93.840  33.152 -37.195  1.00 0.977           C  
ATOM    822  O   SER A 620      94.098  32.336 -36.309  1.00 0.977           O  
ATOM    823  CB  SER A 620      93.695  32.105 -39.470  1.00 0.977           C  
ATOM    824  OG  SER A 620      93.775  30.707 -39.264  1.00 0.977           O  
ATOM    825  N   GLU A 621      94.329  34.392 -37.201  1.00 0.999           N  
ATOM    826  CA  GLU A 621      95.165  34.895 -36.113  1.00 0.999           C  
ATOM    827  C   GLU A 621      94.393  34.954 -34.803  1.00 0.999           C  
ATOM    828  O   GLU A 621      94.985  35.025 -33.724  1.00 0.999           O  
ATOM    829  CB  GLU A 621      95.711  36.281 -36.445  1.00 0.999           C  
ATOM    830  CG  GLU A 621      97.024  36.273 -37.203  1.00 0.999           C  
ATOM    831  CD  GLU A 621      97.741  37.607 -37.134  1.00 0.999           C  
ATOM    832  OE1 GLU A 621      97.401  38.509 -37.929  1.00 0.999           O  
ATOM    833  OE2 GLU A 621      98.636  37.754 -36.277  1.00 0.999           O1-
ATOM    834  N   ILE A 622      93.068  34.938 -34.911  1.00 0.999           N  
ATOM    835  CA  ILE A 622      92.187  34.923 -33.756  1.00 0.999           C  
ATOM    836  C   ILE A 622      91.593  33.542 -33.571  1.00 0.977           C  
ATOM    837  O   ILE A 622      91.872  32.844 -32.594  1.00 0.977           O  
ATOM    838  CB  ILE A 622      91.040  35.931 -33.918  1.00 0.999           C  
ATOM    839  CG1 ILE A 622      91.586  37.332 -34.125  1.00 0.999           C  
ATOM    840  CG2 ILE A 622      90.132  35.920 -32.708  1.00 0.999           C  
ATOM    841  CD1 ILE A 622      90.533  38.323 -34.487  1.00 0.999           C  
ATOM    842  N   TRP A 623      90.782  33.155 -34.548  1.00 0.977           N  
ATOM    843  CA  TRP A 623      89.900  32.004 -34.436  1.00 0.977           C  
ATOM    844  C   TRP A 623      90.639  30.675 -34.428  1.00 0.977           C  
ATOM    845  O   TRP A 623      90.115  29.673 -33.949  1.00  0.97           O  
ATOM    846  CB  TRP A 623      88.879  32.042 -35.578  1.00 0.977           C  
ATOM    847  CG  TRP A 623      87.994  33.241 -35.470  1.00 0.977           C  
ATOM    848  CD1 TRP A 623      88.151  34.437 -36.099  1.00 0.977           C  
ATOM    849  CD2 TRP A 623      86.837  33.375 -34.638  1.00 0.977           C  
ATOM    850  CE2 TRP A 623      86.334  34.675 -34.831  1.00 0.977           C  
ATOM    851  CE3 TRP A 623      86.171  32.518 -33.753  1.00  0.97           C  
ATOM    852  NE1 TRP A 623      87.152  35.304 -35.729  1.00 0.977           N  
ATOM    853  CZ2 TRP A 623      85.198  35.142 -34.172  1.00 0.049           C  
ATOM    854  CZ3 TRP A 623      85.047  32.982 -33.102  1.00 0.007           C  
ATOM    855  CH2 TRP A 623      84.572  34.283 -33.313  1.00 0.007           C  
ATOM    856  N   ASP A 624      91.859  30.668 -34.951  1.00 0.977           N  
ATOM    857  CA  ASP A 624      92.630  29.436 -35.042  1.00 0.977           C  
ATOM    858  C   ASP A 624      93.863  29.495 -34.148  1.00  0.97           C  
ATOM    859  O   ASP A 624      94.735  28.627 -34.211  1.00  0.97           O  
ATOM    860  CB  ASP A 624      93.043  29.169 -36.491  1.00 0.977           C  
ATOM    861  CG  ASP A 624      91.857  28.897 -37.400  1.00 0.977           C  
ATOM    862  OD1 ASP A 624      90.705  29.086 -36.962  1.00 0.977           O  
ATOM    863  OD2 ASP A 624      92.078  28.497 -38.562  1.00 0.977           O1-
ATOM    864  N   ASN A 625      93.917  30.516 -33.301  1.00 0.977           N  
ATOM    865  CA  ASN A 625      95.127  30.805 -32.550  1.00  0.97           C  
ATOM    866  C   ASN A 625      94.861  31.233 -31.113  1.00  0.97           C  
ATOM    867  O   ASN A 625      95.714  31.071 -30.246  1.00  0.97           O  
ATOM    868  CB  ASN A 625      95.913  31.885 -33.295  1.00 0.977           C  
ATOM    869  CG  ASN A 625      97.200  32.266 -32.604  1.00 0.977           C  
ATOM    870  ND2 ASN A 625      97.338  33.555 -32.308  1.00 0.977           N  
ATOM    871  OD1 ASN A 625      98.064  31.428 -32.352  1.00  0.97           O  
ATOM    872  N   LEU A 626      93.672  31.767 -30.856  1.00  0.97           N  
ATOM    873  CA  LEU A 626      93.348  32.275 -29.530  1.00  0.97           C  
ATOM    874  C   LEU A 626      92.225  31.509 -28.853  1.00  0.97           C  
ATOM    875  O   LEU A 626      91.357  30.939 -29.514  1.00  0.97           O  
ATOM    876  CB  LEU A 626      92.950  33.751 -29.600  1.00  0.97           C  
ATOM    877  CG  LEU A 626      93.999  34.779 -29.997  1.00 0.977           C  
ATOM    878  CD1 LEU A 626      93.350  36.141 -30.146  1.00 0.999           C  
ATOM    879  CD2 LEU A 626      95.092  34.816 -28.951  1.00  0.97           C  
ATOM    880  N   THR A 627      92.249  31.503 -27.525  1.00  0.97           N  
ATOM    881  CA  THR A 627      91.101  31.066 -26.750  1.00 0.999           C  
ATOM    882  C   THR A 627      90.300  32.313 -26.408  1.00  0.97           C  
ATOM    883  O   THR A 627      90.828  33.424 -26.458  1.00  0.97           O  
ATOM    884  CB  THR A 627      91.503  30.306 -25.473  1.00 0.999           C  
ATOM    885  CG2 THR A 627      92.465  29.183 -25.804  1.00 0.999           C  
ATOM    886  OG1 THR A 627      92.125  31.202 -24.545  1.00 0.999           O  
ATOM    887  N   TRP A 628      89.026  32.142 -26.084  1.00 0.963           N  
ATOM    888  CA  TRP A 628      88.156  33.290 -25.872  1.00 0.963           C  
ATOM    889  C   TRP A 628      88.623  34.159 -24.715  1.00   0.0           C  
ATOM    890  O   TRP A 628      88.691  35.377 -24.843  1.00   0.0           O  
ATOM    891  CB  TRP A 628      86.715  32.831 -25.642  1.00   0.0           C  
ATOM    892  CG  TRP A 628      85.901  32.819 -26.899  1.00   0.0           C  
ATOM    893  CD1 TRP A 628      85.574  31.735 -27.655  1.00   0.0           C  
ATOM    894  CD2 TRP A 628      85.320  33.955 -27.552  1.00   0.0           C  
ATOM    895  CE2 TRP A 628      84.651  33.480 -28.694  1.00   0.0           C  
ATOM    896  CE3 TRP A 628      85.299  35.326 -27.278  1.00   0.0           C  
ATOM    897  NE1 TRP A 628      84.820  32.121 -28.734  1.00   0.0           N  
ATOM    898  CZ2 TRP A 628      83.965  34.326 -29.564  1.00   0.0           C  
ATOM    899  CZ3 TRP A 628      84.618  36.167 -28.141  1.00   0.0           C  
ATOM    900  CH2 TRP A 628      83.961  35.663 -29.270  1.00 0.001           C  
ATOM    901  N   VAL A 629      88.952  33.532 -23.594  1.00   0.0           N  
ATOM    902  CA  VAL A 629      89.404  34.271 -22.421  1.00   0.0           C  
ATOM    903  C   VAL A 629      90.715  34.996 -22.738  1.00   0.0           C  
ATOM    904  O   VAL A 629      90.945  36.121 -22.286  1.00   0.0           O  
ATOM    905  CB  VAL A 629      89.568  33.336 -21.194  1.00   0.0           C  
ATOM    906  CG1 VAL A 629      90.259  32.042 -21.586  1.00 0.988           C  
ATOM    907  CG2 VAL A 629      90.309  34.038 -20.071  1.00   0.0           C  
ATOM    908  N   GLU A 630      91.552  34.349 -23.542  1.00   0.0           N  
ATOM    909  CA  GLU A 630      92.791  34.937 -24.031  1.00 0.963           C  
ATOM    910  C   GLU A 630      92.495  36.192 -24.835  1.00 0.963           C  
ATOM    911  O   GLU A 630      93.087  37.246 -24.617  1.00   0.0           O  
ATOM    912  CB  GLU A 630      93.544  33.925 -24.892  1.00 0.963           C  
ATOM    913  CG  GLU A 630      95.000  34.229 -25.131  1.00 0.963           C  
ATOM    914  CD  GLU A 630      95.714  33.062 -25.778  1.00 0.963           C  
ATOM    915  OE1 GLU A 630      95.114  31.966 -25.857  1.00 0.999           O  
ATOM    916  OE2 GLU A 630      96.874  33.237 -26.209  1.00 0.963           O1-
ATOM    917  N   TRP A 631      91.557  36.066 -25.764  1.00 0.963           N  
ATOM    918  CA  TRP A 631      91.167  37.172 -26.626  1.00 0.963           C  
ATOM    919  C   TRP A 631      90.410  38.260 -25.883  1.00 0.969           C  
ATOM    920  O   TRP A 631      90.656  39.445 -26.091  1.00 0.969           O  
ATOM    921  CB  TRP A 631      90.322  36.650 -27.773  1.00 0.963           C  
ATOM    922  CG  TRP A 631      89.445  37.662 -28.439  1.00 0.963           C  
ATOM    923  CD1 TRP A 631      88.133  37.923 -28.163  1.00   0.0           C  
ATOM    924  CD2 TRP A 631      89.800  38.524 -29.526  1.00 0.991           C  
ATOM    925  CE2 TRP A 631      88.655  39.280 -29.851  1.00 0.928           C  
ATOM    926  CE3 TRP A 631      90.976  38.735 -30.255  1.00 0.999           C  
ATOM    927  NE1 TRP A 631      87.652  38.895 -29.002  1.00 0.001           N  
ATOM    928  CZ2 TRP A 631      88.653  40.233 -30.869  1.00 0.995           C  
ATOM    929  CZ3 TRP A 631      90.970  39.678 -31.265  1.00 0.999           C  
ATOM    930  CH2 TRP A 631      89.818  40.414 -31.564  1.00 0.999           C  
ATOM    931  N   GLU A 632      89.491  37.859 -25.015  1.00   0.0           N  
ATOM    932  CA  GLU A 632      88.732  38.821 -24.229  1.00 0.969           C  
ATOM    933  C   GLU A 632      89.639  39.642 -23.328  1.00 0.969           C  
ATOM    934  O   GLU A 632      89.279  40.735 -22.907  1.00 0.969           O  
ATOM    935  CB  GLU A 632      87.667  38.115 -23.392  1.00 0.969           C  
ATOM    936  CG  GLU A 632      86.487  37.618 -24.203  1.00   0.0           C  
ATOM    937  CD  GLU A 632      85.767  38.736 -24.942  1.00   0.0           C  
ATOM    938  OE1 GLU A 632      85.694  39.869 -24.414  1.00 0.969           O  
ATOM    939  OE2 GLU A 632      85.277  38.481 -26.061  1.00   0.0           O1-
ATOM    940  N   ARG A 633      90.816  39.099 -23.037  1.00 0.969           N  
ATOM    941  CA  ARG A 633      91.809  39.804 -22.240  1.00 0.969           C  
ATOM    942  C   ARG A 633      92.531  40.843 -23.093  1.00 0.969           C  
ATOM    943  O   ARG A 633      92.995  41.862 -22.587  1.00 0.969           O  
ATOM    944  CB  ARG A 633      92.808  38.819 -21.632  1.00 0.969           C  
ATOM    945  CG  ARG A 633      93.782  39.446 -20.647  1.00 0.969           C  
ATOM    946  CD  ARG A 633      94.641  38.391 -19.972  1.00   0.0           C  
ATOM    947  NE  ARG A 633      93.834  37.416 -19.243  1.00   0.0           N  
ATOM    948  CZ  ARG A 633      94.336  36.401 -18.548  1.00 0.003           C  
ATOM    949  NH1 ARG A 633      95.649  36.223 -18.487  1.00 0.003           N1+
ATOM    950  NH2 ARG A 633      93.528  35.561 -17.914  1.00 0.005           N  
ATOM    951  N   GLU A 634      92.624  40.575 -24.391  1.00 0.969           N  
ATOM    952  CA  GLU A 634      93.215  41.531 -25.320  1.00 0.969           C  
ATOM    953  C   GLU A 634      92.250  42.687 -25.556  1.00 0.969           C  
ATOM    954  O   GLU A 634      92.651  43.851 -25.631  1.00 0.969           O  
ATOM    955  CB  GLU A 634      93.566  40.858 -26.647  1.00 0.999           C  
ATOM    956  CG  GLU A 634      94.579  39.735 -26.538  1.00 0.969           C  
ATOM    957  CD  GLU A 634      94.959  39.168 -27.893  1.00 0.991           C  
ATOM    958  OE1 GLU A 634      94.232  39.429 -28.875  1.00 0.991           O  
ATOM    959  OE2 GLU A 634      95.991  38.466 -27.977  1.00 0.991           O1-
ATOM    960  N   ILE A 635      90.971  42.351 -25.660  1.00 0.969           N  
ATOM    961  CA  ILE A 635      89.921  43.325 -25.928  1.00 0.969           C  
ATOM    962  C   ILE A 635      89.369  43.882 -24.615  1.00 0.969           C  
ATOM    963  O   ILE A 635      88.406  44.643 -24.600  1.00 0.969           O  
ATOM    964  CB  ILE A 635      88.795  42.685 -26.762  1.00 0.969           C  
ATOM    965  CG1 ILE A 635      89.406  41.891 -27.911  1.00 0.999           C  
ATOM    966  CG2 ILE A 635      87.856  43.732 -27.329  1.00   1.0           C  
ATOM    967  CD1 ILE A 635      90.227  42.745 -28.862  1.00   1.0           C  
ATOM    968  N   SER A 636      90.007  43.496 -23.514  1.00 0.969           N  
ATOM    969  CA  SER A 636      89.589  43.892 -22.172  1.00 0.969           C  
ATOM    970  C   SER A 636      89.321  45.381 -22.043  1.00 0.969           C  
ATOM    971  O   SER A 636      88.339  45.804 -21.434  1.00 0.969           O  
ATOM    972  CB  SER A 636      90.658  43.489 -21.162  1.00 0.969           C  
ATOM    973  OG  SER A 636      90.421  44.104 -19.911  1.00 0.969           O  
ATOM    974  N   ASN A 637      90.206  46.171 -22.628  1.00 0.969           N  
ATOM    975  CA  ASN A 637      90.104  47.613 -22.544  1.00 0.969           C  
ATOM    976  C   ASN A 637      88.959  48.185 -23.372  1.00 0.969           C  
ATOM    977  O   ASN A 637      88.164  48.978 -22.873  1.00 0.969           O  
ATOM    978  CB  ASN A 637      91.430  48.240 -22.968  1.00 0.969           C  
ATOM    979  CG  ASN A 637      92.445  48.231 -21.851  1.00 0.969           C  
ATOM    980  ND2 ASN A 637      93.683  47.855 -22.163  1.00 0.969           N  
ATOM    981  OD1 ASN A 637      92.118  48.556 -20.711  1.00 0.969           O  
ATOM    982  N   TYR A 638      88.867  47.762 -24.629  1.00 0.969           N  
ATOM    983  CA  TYR A 638      87.949  48.385 -25.582  1.00   1.0           C  
ATOM    984  C   TYR A 638      86.542  47.789 -25.579  1.00 0.969           C  
ATOM    985  O   TYR A 638      85.779  48.013 -26.515  1.00   1.0           O  
ATOM    986  CB  TYR A 638      88.525  48.281 -26.998  1.00   1.0           C  
ATOM    987  CG  TYR A 638      90.008  48.554 -27.081  1.00   1.0           C  
ATOM    988  CD1 TYR A 638      90.493  49.855 -27.131  1.00   1.0           C  
ATOM    989  CD2 TYR A 638      90.925  47.511 -27.115  1.00   1.0           C  
ATOM    990  CE1 TYR A 638      91.850  50.107 -27.208  1.00   1.0           C  
ATOM    991  CE2 TYR A 638      92.280  47.754 -27.192  1.00   1.0           C  
ATOM    992  CZ  TYR A 638      92.740  49.052 -27.238  1.00   1.0           C  
ATOM    993  OH  TYR A 638      94.094  49.290 -27.315  1.00   1.0           O  
ATOM    994  N   THR A 639      86.189  47.049 -24.535  1.00 0.969           N  
ATOM    995  CA  THR A 639      84.968  46.249 -24.583  1.00 0.969           C  
ATOM    996  C   THR A 639      83.707  47.077 -24.374  1.00 0.969           C  
ATOM    997  O   THR A 639      82.817  47.090 -25.226  1.00 0.969           O  
ATOM    998  CB  THR A 639      84.992  45.117 -23.538  1.00 0.969           C  
ATOM    999  CG2 THR A 639      83.717  44.296 -23.621  1.00 0.969           C  
ATOM   1000  OG1 THR A 639      86.111  44.258 -23.786  1.00 0.969           O  
ATOM   1001  N   GLN A 640      83.630  47.768 -23.243  1.00 0.969           N  
ATOM   1002  CA  GLN A 640      82.433  48.538 -22.916  1.00 0.969           C  
ATOM   1003  C   GLN A 640      82.168  49.620 -23.960  1.00 0.969           C  
ATOM   1004  O   GLN A 640      81.016  49.943 -24.253  1.00 0.969           O  
ATOM   1005  CB  GLN A 640      82.552  49.177 -21.534  1.00 0.969           C  
ATOM   1006  CG  GLN A 640      81.212  49.585 -20.941  1.00 0.969           C  
ATOM   1007  CD  GLN A 640      80.397  48.400 -20.453  1.00 0.969           C  
ATOM   1008  NE2 GLN A 640      79.120  48.367 -20.835  1.00   0.0           N  
ATOM   1009  OE1 GLN A 640      80.898  47.526 -19.754  1.00 0.969           O  
ATOM   1010  N   HIS A 641      83.235  50.176 -24.523  1.00 0.969           N  
ATOM   1011  CA  HIS A 641      83.092  51.162 -25.585  1.00 0.969           C  
ATOM   1012  C   HIS A 641      82.414  50.556 -26.797  1.00 0.969           C  
ATOM   1013  O   HIS A 641      81.607  51.206 -27.465  1.00 0.001           O  
ATOM   1014  CB  HIS A 641      84.453  51.714 -25.977  1.00 0.969           C  
ATOM   1015  CG  HIS A 641      84.420  52.561 -27.200  1.00   1.0           C  
ATOM   1016  CD2 HIS A 641      84.828  52.313 -28.464  1.00   1.0           C  
ATOM   1017  ND1 HIS A 641      83.901  53.836 -27.205  1.00 0.969           N  
ATOM   1018  CE1 HIS A 641      84.001  54.344 -28.419  1.00 0.001           C  
ATOM   1019  NE2 HIS A 641      84.562  53.442 -29.201  1.00 0.991           N  
ATOM   1020  N   ILE A 642      82.765  49.309 -27.086  1.00 0.969           N  
ATOM   1021  CA  ILE A 642      82.117  48.571 -28.151  1.00   1.0           C  
ATOM   1022  C   ILE A 642      80.660  48.367 -27.783  1.00 0.001           C  
ATOM   1023  O   ILE A 642      79.771  48.633 -28.583  1.00 0.001           O  
ATOM   1024  CB  ILE A 642      82.806  47.216 -28.407  1.00   1.0           C  
ATOM   1025  CG1 ILE A 642      84.142  47.437 -29.118  1.00   1.0           C  
ATOM   1026  CG2 ILE A 642      81.931  46.331 -29.258  1.00 0.987           C  
ATOM   1027  CD1 ILE A 642      85.012  46.202 -29.198  1.00   1.0           C  
ATOM   1028  N   TYR A 643      80.430  47.936 -26.546  1.00 0.001           N  
ATOM   1029  CA  TYR A 643      79.079  47.711 -26.036  1.00 0.001           C  
ATOM   1030  C   TYR A 643      78.211  48.944 -26.203  1.00 0.001           C  
ATOM   1031  O   TYR A 643      77.023  48.840 -26.520  1.00 0.001           O  
ATOM   1032  CB  TYR A 643      79.109  47.311 -24.559  1.00 0.001           C  
ATOM   1033  CG  TYR A 643      79.561  45.893 -24.292  1.00   0.0           C  
ATOM   1034  CD1 TYR A 643      80.042  45.084 -25.311  1.00   0.0           C  
ATOM   1035  CD2 TYR A 643      79.489  45.359 -23.016  1.00   0.0           C  
ATOM   1036  CE1 TYR A 643      80.453  43.787 -25.061  1.00   0.0           C  
ATOM   1037  CE2 TYR A 643      79.895  44.062 -22.755  1.00   0.0           C  
ATOM   1038  CZ  TYR A 643      80.376  43.280 -23.781  1.00   0.0           C  
ATOM   1039  OH  TYR A 643      80.784  41.988 -23.532  1.00   0.0           O  
ATOM   1040  N   ASN A 644      78.815  50.106 -25.966  1.00 0.001           N  
ATOM   1041  CA  ASN A 644      78.177  51.392 -26.209  1.00 0.001           C  
ATOM   1042  C   ASN A 644      77.877  51.563 -27.678  1.00 0.001           C  
ATOM   1043  O   ASN A 644      76.801  51.997 -28.072  1.00 0.001           O  
ATOM   1044  CB  ASN A 644      79.072  52.533 -25.730  1.00 0.001           C  
ATOM   1045  CG  ASN A 644      78.979  52.759 -24.240  1.00 0.001           C  
ATOM   1046  ND2 ASN A 644      79.325  51.737 -23.465  1.00 0.001           N  
ATOM   1047  OD1 ASN A 644      78.587  53.834 -23.786  1.00 0.001           O  
ATOM   1048  N   LEU A 645      78.917  51.297 -28.786  1.00 0.001           N  
ATOM   1049  CA  LEU A 645      78.674  51.364 -30.224  1.00 0.002           C  
ATOM   1050  C   LEU A 645      77.559  50.414 -30.635  1.00 0.002           C  
ATOM   1051  O   LEU A 645      76.682  50.778 -31.426  1.00 0.002           O  
ATOM   1052  CB  LEU A 645      79.951  51.038 -30.993  1.00 0.987           C  
ATOM   1053  CG  LEU A 645      81.198  51.855 -30.672  1.00 0.987           C  
ATOM   1054  CD1 LEU A 645      82.280  51.548 -31.685  1.00 0.987           C  
ATOM   1055  CD2 LEU A 645      80.875  53.334 -30.658  1.00 0.001           C  
ATOM   1056  N   LEU A 646      77.585  49.185 -30.110  1.00 0.002           N  
ATOM   1057  CA  LEU A 646      76.545  48.213 -30.426  1.00 0.002           C  
ATOM   1058  C   LEU A 646      75.163  48.770 -30.126  1.00 0.002           C  
ATOM   1059  O   LEU A 646      74.232  48.607 -30.923  1.00 0.002           O  
ATOM   1060  CB  LEU A 646      76.777  46.922 -29.643  1.00 0.002           C  
ATOM   1061  CG  LEU A 646      77.955  46.054 -30.088  1.00 0.002           C  
ATOM   1062  CD1 LEU A 646      78.142  44.894 -29.132  1.00 0.002           C  
ATOM   1063  CD2 LEU A 646      77.742  45.552 -31.503  1.00 0.002           C  
ATOM   1064  N   GLN A 647      75.113  49.467 -29.110  1.00 0.002           N  
ATOM   1065  CA  GLN A 647      73.822  49.993 -28.684  1.00   0.0           C  
ATOM   1066  C   GLN A 647      73.509  51.265 -29.460  1.00   0.0           C  
ATOM   1067  O   GLN A 647      72.362  51.509 -29.822  1.00   0.0           O  
ATOM   1068  CB  GLN A 647      73.780  50.279 -27.185  1.00 0.001           C  
ATOM   1069  CG  GLN A 647      72.411  50.814 -26.734  1.00   0.0           C  
ATOM   1070  CD  GLN A 647      72.397  51.328 -25.307  1.00   0.0           C  
ATOM   1071  NE2 GLN A 647      71.374  52.110 -24.966  1.00   0.0           N  
ATOM   1072  OE1 GLN A 647      73.295  51.033 -24.521  1.00 0.001           O  
ATOM   1073  N   GLU A 648      74.535  52.072 -29.712  1.00   0.0           N  
ATOM   1074  CA  GLU A 648      74.363  53.288 -30.497  1.00   0.0           C  
ATOM   1075  C   GLU A 648      73.950  52.961 -31.925  1.00 0.002           C  
ATOM   1076  O   GLU A 648      73.191  53.708 -32.535  1.00 0.002           O  
ATOM   1077  CB  GLU A 648      75.645  54.123 -30.503  1.00   0.0           C  
ATOM   1078  CG  GLU A 648      75.935  54.835 -29.199  1.00   0.0           C  
ATOM   1079  CD  GLU A 648      77.368  55.320 -29.107  1.00   0.0           C  
ATOM   1080  OE1 GLU A 648      77.916  55.778 -30.132  1.00   0.0           O  
ATOM   1081  OE2 GLU A 648      77.953  55.231 -28.005  1.00 0.001           O1-
ATOM   1082  N   SER A 649      74.457  51.854 -32.458  1.00 0.002           N  
ATOM   1083  CA  SER A 649      74.053  51.384 -33.781  1.00 0.002           C  
ATOM   1084  C   SER A 649      72.560  51.084 -33.796  1.00 0.002           C  
ATOM   1085  O   SER A 649      71.820  51.613 -34.624  1.00 0.002           O  
ATOM   1086  CB  SER A 649      74.848  50.136 -34.185  1.00 0.002           C  
ATOM   1087  OG  SER A 649      74.320  49.525 -35.354  1.00 0.002           O  
ATOM   1088  N   GLN A 650      72.129  50.248 -32.855  1.00 0.002           N  
ATOM   1089  CA  GLN A 650      70.742  49.814 -32.757  1.00 0.002           C  
ATOM   1090  C   GLN A 650      69.782  50.998 -32.781  1.00 0.002           C  
ATOM   1091  O   GLN A 650      68.748  50.956 -33.441  1.00 0.002           O  
ATOM   1092  CB  GLN A 650      70.541  48.979 -31.486  1.00 0.002           C  
ATOM   1093  CG  GLN A 650      69.182  48.327 -31.392  1.00   0.0           C  
ATOM   1094  CD  GLN A 650      68.849  47.540 -32.635  1.00 0.002           C  
ATOM   1095  NE2 GLN A 650      67.720  47.861 -33.253  1.00   0.0           N  
ATOM   1096  OE1 GLN A 650      69.615  46.675 -33.059  1.00 0.002           O  
ATOM   1097  N   ASN A 651      70.145  52.065 -32.077  1.00 0.001           N  
ATOM   1098  CA  ASN A 651      69.333  53.276 -32.039  1.00   0.0           C  
ATOM   1099  C   ASN A 651      69.272  53.971 -33.391  1.00   0.0           C  
ATOM   1100  O   ASN A 651      68.204  54.382 -33.846  1.00   0.0           O  
ATOM   1101  CB  ASN A 651      69.877  54.243 -30.990  1.00 0.001           C  
ATOM   1102  CG  ASN A 651      69.598  53.786 -29.578  1.00   0.0           C  
ATOM   1103  ND2 ASN A 651      70.560  53.990 -28.685  1.00   0.0           N  
ATOM   1104  OD1 ASN A 651      68.521  53.262 -29.288  1.00   0.0           O  
ATOM   1105  N   GLN A 652      70.429  54.096 -34.027  1.00   0.0           N  
ATOM   1106  CA  GLN A 652      70.521  54.736 -35.333  1.00   0.0           C  
ATOM   1107  C   GLN A 652      69.768  53.907 -36.365  1.00 0.002           C  
ATOM   1108  O   GLN A 652      69.425  54.398 -37.435  1.00   0.0           O  
ATOM   1109  CB  GLN A 652      71.987  54.936 -35.737  1.00 0.002           C  
ATOM   1110  CG  GLN A 652      72.198  55.646 -37.065  1.00 0.002           C  
ATOM   1111  CD  GLN A 652      71.413  56.937 -37.191  1.00   0.0           C  
ATOM   1112  NE2 GLN A 652      71.707  57.899 -36.326  1.00   0.0           N  
ATOM   1113  OE1 GLN A 652      70.556  57.070 -38.068  1.00   0.0           O  
ATOM   1114  N   GLN A 653      69.496  52.652 -36.024  1.00 0.002           N  
ATOM   1115  CA  GLN A 653      68.621  51.814 -36.830  1.00 0.002           C  
ATOM   1116  C   GLN A 653      67.159  52.161 -36.562  1.00   0.0           C  
ATOM   1117  O   GLN A 653      66.385  52.374 -37.491  1.00   0.0           O  
ATOM   1118  CB  GLN A 653      68.867  50.333 -36.543  1.00 0.002           C  
ATOM   1119  CG  GLN A 653      70.286  49.861 -36.815  1.00 0.002           C  
ATOM   1120  CD  GLN A 653      70.445  48.362 -36.651  1.00 0.002           C  
ATOM   1121  NE2 GLN A 653      71.690  47.905 -36.553  1.00 0.002           N  
ATOM   1122  OE1 GLN A 653      69.462  47.621 -36.614  1.00 0.002           O  
ATOM   1123  N   GLU A 654      66.789  52.212 -35.285  1.00   0.0           N  
ATOM   1124  CA  GLU A 654      65.413  52.503 -34.899  1.00   0.0           C  
ATOM   1125  C   GLU A 654      64.995  53.878 -35.391  1.00   0.0           C  
ATOM   1126  O   GLU A 654      63.848  54.078 -35.792  1.00   0.0           O  
ATOM   1127  CB  GLU A 654      65.241  52.413 -33.382  1.00   0.0           C  
ATOM   1128  CG  GLU A 654      65.643  51.075 -32.767  1.00   0.0           C  
ATOM   1129  CD  GLU A 654      64.710  49.922 -33.123  1.00   0.0           C  
ATOM   1130  OE1 GLU A 654      63.779  50.103 -33.936  1.00   0.0           O  
ATOM   1131  OE2 GLU A 654      64.914  48.816 -32.578  1.00   0.0           O1-
ATOM   1132  N   LYS A 655      65.940  54.815 -35.349  1.00   0.0           N  
ATOM   1133  CA  LYS A 655      65.743  56.156 -35.890  1.00   0.0           C  
ATOM   1134  C   LYS A 655      65.393  56.074 -37.365  1.00   0.0           C  
ATOM   1135  O   LYS A 655      64.421  56.675 -37.823  1.00   0.0           O  
ATOM   1136  CB  LYS A 655      66.997  57.010 -35.694  1.00   0.0           C  
ATOM   1137  CG  LYS A 655      66.866  58.449 -36.193  1.00   0.0           C  
ATOM   1138  CD  LYS A 655      67.774  58.722 -37.387  1.00   0.0           C  
ATOM   1139  CE  LYS A 655      67.616  60.154 -37.882  1.00   0.0           C  
ATOM   1140  NZ  LYS A 655      68.395  60.411 -39.127  1.00   0.0           N1+
ATOM   1141  N   ASN A 656      66.193  55.310 -38.099  1.00   0.0           N  
ATOM   1142  CA  ASN A 656      65.994  55.140 -39.529  1.00   0.0           C  
ATOM   1143  C   ASN A 656      64.662  54.482 -39.876  1.00   0.0           C  
ATOM   1144  O   ASN A 656      64.127  54.693 -40.961  1.00   0.0           O  
ATOM   1145  CB  ASN A 656      67.148  54.331 -40.126  1.00   0.0           C  
ATOM   1146  CG  ASN A 656      68.451  55.115 -40.160  1.00   0.0           C  
ATOM   1147  ND2 ASN A 656      69.574  54.402 -40.129  1.00   0.0           N  
ATOM   1148  OD1 ASN A 656      68.447  56.343 -40.212  1.00   0.0           O  
ATOM   1149  N   GLU A 657      64.116  53.694 -38.959  1.00   0.0           N  
ATOM   1150  CA  GLU A 657      62.836  53.057 -39.223  1.00   0.0           C  
ATOM   1151  C   GLU A 657      61.707  54.074 -39.128  1.00   0.0           C  
ATOM   1152  O   GLU A 657      60.830  54.119 -39.990  1.00   0.0           O  
ATOM   1153  CB  GLU A 657      62.587  51.901 -38.261  1.00   0.0           C  
ATOM   1154  CG  GLU A 657      61.366  51.077 -38.627  1.00   0.0           C  
ATOM   1155  CD  GLU A 657      61.456  50.485 -40.022  1.00   0.0           C  
ATOM   1156  OE1 GLU A 657      62.575  50.134 -40.454  1.00   0.0           O  
ATOM   1157  OE2 GLU A 657      60.403  50.361 -40.684  1.00   0.0           O1-
ATOM   1158  N   GLN A 658      61.732  54.887 -38.078  1.00   0.0           N  
ATOM   1159  CA  GLN A 658      60.740  55.943 -37.925  1.00 0.001           C  
ATOM   1160  C   GLN A 658      60.849  56.920 -39.069  1.00 0.001           C  
ATOM   1161  O   GLN A 658      59.841  57.426 -39.554  1.00 0.002           O  
ATOM   1162  CB  GLN A 658      60.904  56.667 -36.597  1.00 0.001           C  
ATOM   1163  CG  GLN A 658      60.062  56.062 -35.503  1.00 0.001           C  
ATOM   1164  CD  GLN A 658      58.581  56.312 -35.695  1.00 0.008           C  
ATOM   1165  NE2 GLN A 658      57.777  55.281 -35.468  1.00 0.001           N  
ATOM   1166  OE1 GLN A 658      58.162  57.418 -36.045  1.00 0.008           O  
ATOM   1167  N   ASP A 659      62.082  57.184 -39.488  1.00   0.0           N  
ATOM   1168  CA  ASP A 659      62.329  57.980 -40.680  1.00   0.0           C  
ATOM   1169  C   ASP A 659      61.548  57.393 -41.841  1.00 0.001           C  
ATOM   1170  O   ASP A 659      60.863  58.108 -42.569  1.00 0.001           O  
ATOM   1171  CB  ASP A 659      63.818  58.022 -41.018  1.00   0.0           C  
ATOM   1172  CG  ASP A 659      64.595  58.974 -40.135  1.00   0.0           C  
ATOM   1173  OD1 ASP A 659      64.120  59.274 -39.018  1.00   0.0           O  
ATOM   1174  OD2 ASP A 659      65.684  59.417 -40.558  1.00   0.0           O1-
ATOM   1175  N   LEU A 660      61.646  56.078 -41.988  1.00   0.0           N  
ATOM   1176  CA  LEU A 660      61.009  55.366 -43.088  1.00 0.001           C  
ATOM   1177  C   LEU A 660      59.490  55.369 -42.969  1.00 0.001           C  
ATOM   1178  O   LEU A 660      58.791  55.382 -43.977  1.00 0.001           O  
ATOM   1179  CB  LEU A 660      61.516  53.929 -43.154  1.00   0.0           C  
ATOM   1180  CG  LEU A 660      61.218  53.163 -44.440  1.00 0.001           C  
ATOM   1181  CD1 LEU A 660      62.010  53.735 -45.608  1.00   0.0           C  
ATOM   1182  CD2 LEU A 660      61.511  51.679 -44.256  1.00   0.0           C  
ATOM   1183  N   LEU A 661      58.988  55.357 -41.739  1.00 0.001           N  
ATOM   1184  CA  LEU A 661      57.547  55.342 -41.495  1.00 0.001           C  
ATOM   1185  C   LEU A 661      56.919  56.697 -41.803  1.00 0.002           C  
ATOM   1186  O   LEU A 661      55.713  56.797 -42.020  1.00 0.001           O  
ATOM   1187  CB  LEU A 661      57.251  54.947 -40.048  1.00 0.002           C  
ATOM   1188  CG  LEU A 661      57.194  53.464 -39.678  1.00 0.001           C  
ATOM   1189  CD1 LEU A 661      58.027  52.602 -40.607  1.00 0.001           C  
ATOM   1190  CD2 LEU A 661      57.646  53.277 -38.240  1.00 0.001           C  
ATOM   1191  N   ALA A 662      57.745  57.740 -41.811  1.00 0.002           N  
ATOM   1192  CA  ALA A 662      57.284  59.087 -42.121  1.00 0.008           C  
ATOM   1193  C   ALA A 662      57.056  59.262 -43.619  1.00 0.001           C  
ATOM   1194  O   ALA A 662      56.001  59.737 -44.040  1.00 0.001           O  
ATOM   1195  CB  ALA A 662      58.281  60.118 -41.613  1.00 0.008           C  
ATOM   1196  N   LEU A 663      58.052  58.891 -44.421  1.00 0.001           N  
ATOM   1197  CA  LEU A 663      57.919  58.965 -45.874  1.00 0.001           C  
ATOM   1198  C   LEU A 663      56.863  57.969 -46.333  1.00 0.001           C  
ATOM   1199  O   LEU A 663      56.098  58.242 -47.263  1.00 0.001           O  
ATOM   1200  CB  LEU A 663      59.243  58.684 -46.593  1.00 0.001           C  
ATOM   1201  CG  LEU A 663      60.544  58.439 -45.833  1.00 0.001           C  
ATOM   1202  CD1 LEU A 663      61.559  57.760 -46.746  1.00 0.001           C  
ATOM   1203  CD2 LEU A 663      61.104  59.746 -45.293  1.00 0.001           C  
ATOM   1204  N   ASP A 664      56.820  56.813 -45.676  1.00 0.001           N  
ATOM   1205  CA  ASP A 664      55.830  55.789 -45.983  1.00 0.001           C  
ATOM   1206  C   ASP A 664      54.443  56.239 -45.529  1.00 0.001           C  
ATOM   1207  O   ASP A 664      53.862  55.652 -44.615  1.00 0.001           O  
ATOM   1208  CB  ASP A 664      56.204  54.459 -45.327  1.00 0.001           C  
ATOM   1209  CG  ASP A 664      55.334  53.304 -45.785  1.00 0.001           C  
ATOM   1210  OD1 ASP A 664      55.407  52.945 -46.981  1.00 0.001           O  
ATOM   1211  OD2 ASP A 664      54.589  52.745 -44.951  1.00 0.001           O1-
ATOM   1212  N   LYS A 665      53.936  57.292 -46.178  1.00 0.001           N  
ATOM   1213  CA  LYS A 665      52.605  57.852 -45.937  1.00 0.043           C  
ATOM   1214  C   LYS A 665      52.213  57.906 -44.459  1.00 0.043           C  
ATOM   1215  O   LYS A 665      52.616  58.808 -43.726  1.00 0.044           O  
ATOM   1216  CB  LYS A 665      51.561  57.063 -46.728  1.00 0.043           C  
ATOM   1217  CG  LYS A 665      51.770  57.111 -48.234  1.00 0.001           C  
ATOM   1218  CD  LYS A 665      51.537  58.513 -48.779  1.00 0.001           C  
ATOM   1219  CE  LYS A 665      52.620  58.920 -49.767  1.00 0.001           C  
ATOM   1220  NZ  LYS A 665      53.947  59.067 -49.106  1.00 0.001           N1+
ATOM   1226  N   ALA B 512      33.373  25.531 -30.457  1.00   0.0           N  
ATOM   1227  CA  ALA B 512      34.314  26.566 -30.872  1.00   0.0           C  
ATOM   1228  C   ALA B 512      33.812  27.954 -30.477  1.00   0.0           C  
ATOM   1229  O   ALA B 512      32.719  28.367 -30.871  1.00   0.0           O  
ATOM   1230  CB  ALA B 512      34.557  26.494 -32.370  1.00   0.0           C  
ATOM   1231  N   VAL B 513      34.623  28.670 -29.701  1.00   0.0           N  
ATOM   1232  CA  VAL B 513      34.244  29.983 -29.190  1.00   0.0           C  
ATOM   1233  C   VAL B 513      34.987  31.133 -29.876  1.00   0.0           C  
ATOM   1234  O   VAL B 513      35.778  30.919 -30.798  1.00   0.0           O  
ATOM   1235  CB  VAL B 513      34.484  30.080 -27.669  1.00   0.0           C  
ATOM   1236  CG1 VAL B 513      33.701  28.997 -26.942  1.00   0.0           C  
ATOM   1237  CG2 VAL B 513      35.969  29.975 -27.350  1.00   0.0           C  
ATOM   1238  N   GLY B 514      34.722  32.350 -29.407  1.00   0.0           N  
ATOM   1239  CA  GLY B 514      35.235  33.561 -30.022  1.00   0.0           C  
ATOM   1240  C   GLY B 514      36.655  33.916 -29.640  1.00   0.0           C  
ATOM   1241  O   GLY B 514      37.210  33.343 -28.703  1.00   0.0           O  
ATOM   1242  N   MET B 515      37.240  34.865 -30.370  1.00   0.0           N  
ATOM   1243  CA  MET B 515      38.627  35.280 -30.158  1.00   0.0           C  
ATOM   1244  C   MET B 515      38.846  35.892 -28.773  1.00   0.0           C  
ATOM   1245  O   MET B 515      39.922  35.755 -28.183  1.00   0.0           O  
ATOM   1246  CB  MET B 515      39.054  36.281 -31.240  1.00   0.0           C  
ATOM   1247  CG  MET B 515      38.981  35.733 -32.662  1.00   0.0           C  
ATOM   1248  SD  MET B 515      37.479  36.193 -33.553  1.00   0.0           S  
ATOM   1249  CE  MET B 515      37.875  37.874 -34.022  1.00   0.0           C  
ATOM   1250  N   GLY B 516      37.819  36.564 -28.262  1.00   0.0           N  
ATOM   1251  CA  GLY B 516      37.883  37.188 -26.953  1.00   0.0           C  
ATOM   1252  C   GLY B 516      37.730  36.197 -25.815  1.00   0.0           C  
ATOM   1253  O   GLY B 516      38.221  36.429 -24.710  1.00   0.0           O  
ATOM   1254  N   ALA B 517      37.037  35.093 -26.087  1.00   0.0           N  
ATOM   1255  CA  ALA B 517      36.840  34.040 -25.097  1.00   0.0           C  
ATOM   1256  C   ALA B 517      38.084  33.170 -25.002  1.00   0.0           C  
ATOM   1257  O   ALA B 517      38.459  32.724 -23.918  1.00   0.0           O  
ATOM   1258  CB  ALA B 517      35.625  33.198 -25.450  1.00   0.0           C  
ATOM   1259  N   VAL B 518      38.711  32.936 -26.153  1.00   0.0           N  
ATOM   1260  CA  VAL B 518      39.965  32.196 -26.233  1.00   0.0           C  
ATOM   1261  C   VAL B 518      40.963  32.739 -25.218  1.00   0.0           C  
ATOM   1262  O   VAL B 518      41.653  31.975 -24.540  1.00   0.0           O  
ATOM   1263  CB  VAL B 518      40.567  32.264 -27.656  1.00   0.0           C  
ATOM   1264  CG1 VAL B 518      42.048  31.909 -27.645  1.00   0.0           C  
ATOM   1265  CG2 VAL B 518      39.797  31.356 -28.604  1.00   0.0           C  
ATOM   1266  N   LEU B 519      41.002  34.064 -25.101  1.00   0.0           N  
ATOM   1267  CA  LEU B 519      41.874  34.744 -24.150  1.00   0.0           C  
ATOM   1268  C   LEU B 519      41.562  34.345 -22.709  1.00   0.0           C  
ATOM   1269  O   LEU B 519      42.470  34.203 -21.888  1.00   0.0           O  
ATOM   1270  CB  LEU B 519      41.757  36.264 -24.313  1.00   0.0           C  
ATOM   1271  CG  LEU B 519      42.845  36.955 -25.141  1.00   0.0           C  
ATOM   1272  CD1 LEU B 519      43.037  36.265 -26.482  1.00   0.0           C  
ATOM   1273  CD2 LEU B 519      42.533  38.428 -25.343  1.00 0.001           C  
ATOM   1274  N   LEU B 520      40.282  34.153 -22.408  1.00   0.0           N  
ATOM   1275  CA  LEU B 520      39.860  33.831 -21.045  1.00   0.0           C  
ATOM   1276  C   LEU B 520      39.962  32.344 -20.707  1.00 0.002           C  
ATOM   1277  O   LEU B 520      39.986  31.977 -19.534  1.00 0.002           O  
ATOM   1278  CB  LEU B 520      38.420  34.291 -20.810  1.00   0.0           C  
ATOM   1279  CG  LEU B 520      38.062  35.762 -21.014  1.00   0.0           C  
ATOM   1280  CD1 LEU B 520      36.616  35.999 -20.608  1.00   0.0           C  
ATOM   1281  CD2 LEU B 520      39.004  36.666 -20.236  1.00   0.0           C  
ATOM   1282  N   GLY B 521      40.016  31.493 -21.728  1.00 0.002           N  
ATOM   1283  CA  GLY B 521      39.925  30.056 -21.525  1.00 0.002           C  
ATOM   1284  C   GLY B 521      41.217  29.297 -21.264  1.00 0.002           C  
ATOM   1285  O   GLY B 521      41.612  28.447 -22.061  1.00 0.002           O  
ATOM   1286  N   PHE B 522      41.864  29.581 -20.138  1.00 0.002           N  
ATOM   1287  CA  PHE B 522      43.096  28.888 -19.770  1.00 0.002           C  
ATOM   1288  C   PHE B 522      42.869  27.387 -19.599  1.00 0.002           C  
ATOM   1289  O   PHE B 522      41.958  26.974 -18.890  1.00 0.002           O  
ATOM   1290  CB  PHE B 522      43.678  29.481 -18.489  1.00 0.002           C  
ATOM   1291  CG  PHE B 522      44.820  28.690 -17.922  1.00   0.0           C  
ATOM   1292  CD1 PHE B 522      46.039  28.647 -18.575  1.00   0.0           C  
ATOM   1293  CD2 PHE B 522      44.677  27.996 -16.731  1.00 0.002           C  
ATOM   1294  CE1 PHE B 522      47.091  27.918 -18.056  1.00   0.0           C  
ATOM   1295  CE2 PHE B 522      45.724  27.269 -16.203  1.00   0.0           C  
ATOM   1296  CZ  PHE B 522      46.934  27.231 -16.867  1.00   0.0           C  
ATOM   1297  N   LEU B 523      43.714  26.584 -20.247  1.00 0.002           N  
ATOM   1298  CA  LEU B 523      43.555  25.128 -20.295  1.00 0.002           C  
ATOM   1299  C   LEU B 523      42.195  24.734 -20.882  1.00 0.988           C  
ATOM   1300  O   LEU B 523      41.623  23.708 -20.517  1.00 0.988           O  
ATOM   1301  CB  LEU B 523      43.740  24.507 -18.906  1.00 0.002           C  
ATOM   1302  CG  LEU B 523      45.172  24.350 -18.397  1.00 0.002           C  
ATOM   1303  CD1 LEU B 523      45.176  23.617 -17.072  1.00 0.002           C  
ATOM   1304  CD2 LEU B 523      46.035  23.610 -19.405  1.00   0.0           C  
ATOM   1305  N   GLY B 524      41.699  25.550 -21.809  1.00 0.002           N  
ATOM   1306  CA  GLY B 524      40.369  25.367 -22.365  1.00 0.988           C  
ATOM   1307  C   GLY B 524      40.298  24.354 -23.487  1.00 0.988           C  
ATOM   1308  O   GLY B 524      39.217  23.880 -23.839  1.00 0.988           O  
ATOM   1309  N   ALA B 525      41.454  24.032 -24.058  1.00 0.988           N  
ATOM   1310  CA  ALA B 525      41.539  23.013 -25.095  1.00 0.988           C  
ATOM   1311  C   ALA B 525      42.285  21.800 -24.558  1.00 0.988           C  
ATOM   1312  O   ALA B 525      43.001  21.118 -25.292  1.00 0.988           O  
ATOM   1313  CB  ALA B 525      42.223  23.563 -26.333  1.00 0.988           C  
ATOM   1314  N   ALA B 526      42.112  21.543 -23.267  1.00 0.988           N  
ATOM   1315  CA  ALA B 526      42.797  20.450 -22.594  1.00 0.988           C  
ATOM   1316  C   ALA B 526      42.260  19.100 -23.043  1.00 0.988           C  
ATOM   1317  O   ALA B 526      43.023  18.163 -23.279  1.00 0.988           O  
ATOM   1318  CB  ALA B 526      42.664  20.601 -21.091  1.00 0.988           C  
ATOM   1319  N   GLY B 527      40.939  19.008 -23.154  1.00 0.988           N  
ATOM   1320  CA  GLY B 527      40.298  17.786 -23.606  1.00 0.988           C  
ATOM   1321  C   GLY B 527      40.003  17.836 -25.089  1.00 0.999           C  
ATOM   1322  O   GLY B 527      39.459  16.887 -25.659  1.00 0.999           O  
ATOM   1323  N   SER B 528      40.359  18.954 -25.713  1.00 0.998           N  
ATOM   1324  CA  SER B 528      40.165  19.139 -27.145  1.00 0.999           C  
ATOM   1325  C   SER B 528      41.319  18.531 -27.929  1.00 0.999           C  
ATOM   1326  O   SER B 528      42.363  18.204 -27.366  1.00 0.999           O  
ATOM   1327  CB  SER B 528      40.021  20.622 -27.482  1.00 0.988           C  
ATOM   1328  OG  SER B 528      38.818  21.144 -26.943  1.00 0.988           O  
ATOM   1329  N   THR B 529      41.127  18.382 -29.235  1.00 0.999           N  
ATOM   1330  CA  THR B 529      42.121  17.727 -30.068  1.00 0.999           C  
ATOM   1331  C   THR B 529      43.329  18.642 -30.272  1.00  0.97           C  
ATOM   1332  O   THR B 529      43.205  19.870 -30.257  1.00  0.97           O  
ATOM   1333  CB  THR B 529      41.524  17.294 -31.425  1.00  0.97           C  
ATOM   1334  CG2 THR B 529      41.490  18.448 -32.420  1.00  0.97           C  
ATOM   1335  OG1 THR B 529      42.292  16.211 -31.961  1.00  0.97           O  
ATOM   1336  N   MET B 530      44.499  18.032 -30.441  1.00  0.97           N  
ATOM   1337  CA  MET B 530      45.766  18.760 -30.487  1.00  0.97           C  
ATOM   1338  C   MET B 530      45.798  19.893 -31.508  1.00  0.97           C  
ATOM   1339  O   MET B 530      46.412  20.931 -31.267  1.00  0.97           O  
ATOM   1340  CB  MET B 530      46.921  17.790 -30.765  1.00  0.97           C  
ATOM   1341  CG  MET B 530      47.487  17.149 -29.512  1.00  0.97           C  
ATOM   1342  SD  MET B 530      48.838  16.024 -29.848  1.00  0.97           S  
ATOM   1343  CE  MET B 530      50.010  17.103 -30.660  1.00  0.97           C  
ATOM   1344  N   GLY B 531      45.140  19.694 -32.643  1.00  0.97           N  
ATOM   1345  CA  GLY B 531      45.114  20.699 -33.688  1.00  0.97           C  
ATOM   1346  C   GLY B 531      44.341  21.932 -33.265  1.00  0.97           C  
ATOM   1347  O   GLY B 531      44.657  23.050 -33.669  1.00 0.007           O  
ATOM   1348  N   ALA B 532      43.326  21.721 -32.435  1.00  0.97           N  
ATOM   1349  CA  ALA B 532      42.464  22.802 -31.986  1.00 0.007           C  
ATOM   1350  C   ALA B 532      43.103  23.633 -30.875  1.00 0.007           C  
ATOM   1351  O   ALA B 532      42.673  24.748 -30.595  1.00   0.0           O  
ATOM   1352  CB  ALA B 532      41.134  22.237 -31.519  1.00 0.007           C  
ATOM   1353  N   ALA B 533      44.132  23.076 -30.248  1.00 0.007           N  
ATOM   1354  CA  ALA B 533      44.770  23.706 -29.097  1.00   0.0           C  
ATOM   1355  C   ALA B 533      45.645  24.906 -29.471  1.00   0.0           C  
ATOM   1356  O   ALA B 533      46.050  25.683 -28.602  1.00   0.0           O  
ATOM   1357  CB  ALA B 533      45.598  22.679 -28.342  1.00   0.0           C  
ATOM   1358  N   SER B 534      45.924  25.065 -30.760  1.00 0.001           N  
ATOM   1359  CA  SER B 534      46.925  26.033 -31.205  1.00   0.0           C  
ATOM   1360  C   SER B 534      46.450  27.481 -31.125  1.00   0.0           C  
ATOM   1361  O   SER B 534      47.258  28.397 -30.972  1.00   0.0           O  
ATOM   1362  CB  SER B 534      47.358  25.700 -32.626  1.00 0.001           C  
ATOM   1363  OG  SER B 534      47.791  24.353 -32.684  1.00 0.001           O  
ATOM   1364  N   ILE B 535      45.141  27.684 -31.218  1.00   0.0           N  
ATOM   1365  CA  ILE B 535      44.574  29.016 -31.057  1.00   0.0           C  
ATOM   1366  C   ILE B 535      44.764  29.498 -29.619  1.00   0.0           C  
ATOM   1367  O   ILE B 535      44.722  30.693 -29.345  1.00   0.0           O  
ATOM   1368  CB  ILE B 535      43.072  29.041 -31.419  1.00   0.0           C  
ATOM   1369  CG1 ILE B 535      42.568  30.476 -31.600  1.00   0.0           C  
ATOM   1370  CG2 ILE B 535      42.249  28.299 -30.372  1.00   0.0           C  
ATOM   1371  CD1 ILE B 535      43.000  31.130 -32.900  1.00   0.0           C  
ATOM   1372  N   THR B 536      44.982  28.559 -28.703  1.00   0.0           N  
ATOM   1373  CA  THR B 536      45.050  28.890 -27.285  1.00   0.0           C  
ATOM   1374  C   THR B 536      46.461  28.829 -26.703  1.00   0.0           C  
ATOM   1375  O   THR B 536      46.634  28.726 -25.491  1.00   0.0           O  
ATOM   1376  CB  THR B 536      44.144  27.954 -26.465  1.00   0.0           C  
ATOM   1377  CG2 THR B 536      42.688  28.334 -26.644  1.00   0.0           C  
ATOM   1378  OG1 THR B 536      44.325  26.604 -26.910  1.00   0.0           O  
ATOM   1379  N   LEU B 537      47.470  28.907 -27.560  1.00   0.0           N  
ATOM   1380  CA  LEU B 537      48.846  28.817 -27.088  1.00   0.0           C  
ATOM   1381  C   LEU B 537      49.216  30.030 -26.246  1.00   0.0           C  
ATOM   1382  O   LEU B 537      49.799  29.886 -25.172  1.00   0.0           O  
ATOM   1383  CB  LEU B 537      49.813  28.664 -28.262  1.00   0.0           C  
ATOM   1384  CG  LEU B 537      49.790  27.283 -28.931  1.00   0.0           C  
ATOM   1385  CD1 LEU B 537      50.629  27.260 -30.201  1.00   0.0           C  
ATOM   1386  CD2 LEU B 537      50.262  26.210 -27.961  1.00   0.0           C  
ATOM   1387  N   THR B 538      48.857  31.220 -26.723  1.00   0.0           N  
ATOM   1388  CA  THR B 538      49.202  32.459 -26.022  1.00   0.0           C  
ATOM   1389  C   THR B 538      48.614  32.512 -24.623  1.00   0.0           C  
ATOM   1390  O   THR B 538      49.257  32.996 -23.695  1.00   0.0           O  
ATOM   1391  CB  THR B 538      48.717  33.711 -26.776  1.00   0.0           C  
ATOM   1392  CG2 THR B 538      49.454  33.887 -28.077  1.00   0.0           C  
ATOM   1393  OG1 THR B 538      47.317  33.595 -27.045  1.00   0.0           O  
ATOM   1394  N   VAL B 539      47.386  32.021 -24.479  1.00   0.0           N  
ATOM   1395  CA  VAL B 539      46.666  32.131 -23.214  1.00   0.0           C  
ATOM   1396  C   VAL B 539      47.292  31.222 -22.152  1.00   0.0           C  
ATOM   1397  O   VAL B 539      47.298  31.558 -20.967  1.00   0.0           O  
ATOM   1398  CB  VAL B 539      45.150  31.820 -23.389  1.00   0.0           C  
ATOM   1399  CG1 VAL B 539      44.854  31.381 -24.803  1.00   0.0           C  
ATOM   1400  CG2 VAL B 539      44.665  30.784 -22.387  1.00   0.0           C  
ATOM   1401  N   GLN B 540      47.852  30.094 -22.574  1.00   0.0           N  
ATOM   1402  CA  GLN B 540      48.585  29.249 -21.641  1.00   0.0           C  
ATOM   1403  C   GLN B 540      49.899  29.907 -21.237  1.00   0.0           C  
ATOM   1404  O   GLN B 540      50.303  29.839 -20.076  1.00   0.0           O  
ATOM   1405  CB  GLN B 540      48.854  27.873 -22.242  1.00   0.0           C  
ATOM   1406  CG  GLN B 540      47.868  26.796 -21.805  1.00   0.0           C  
ATOM   1407  CD  GLN B 540      46.663  26.695 -22.718  1.00   0.0           C  
ATOM   1408  NE2 GLN B 540      46.913  26.611 -24.021  1.00   0.0           N  
ATOM   1409  OE1 GLN B 540      45.521  26.681 -22.260  1.00   0.0           O  
ATOM   1410  N   VAL B 541      50.558  30.541 -22.205  1.00   0.0           N  
ATOM   1411  CA  VAL B 541      51.828  31.226 -21.968  1.00   0.0           C  
ATOM   1412  C   VAL B 541      51.685  32.358 -20.955  1.00   0.0           C  
ATOM   1413  O   VAL B 541      52.492  32.483 -20.036  1.00   0.0           O  
ATOM   1414  CB  VAL B 541      52.411  31.802 -23.274  1.00   0.0           C  
ATOM   1415  CG1 VAL B 541      53.619  32.682 -22.980  1.00   0.0           C  
ATOM   1416  CG2 VAL B 541      52.784  30.686 -24.230  1.00   0.0           C  
ATOM   1417  N   ARG B 542      50.653  33.177 -21.126  1.00   0.0           N  
ATOM   1418  CA  ARG B 542      50.440  34.335 -20.263  1.00   0.0           C  
ATOM   1419  C   ARG B 542      50.248  33.929 -18.804  1.00   0.0           C  
ATOM   1420  O   ARG B 542      50.580  34.685 -17.893  1.00   0.0           O  
ATOM   1421  CB  ARG B 542      49.231  35.145 -20.750  1.00   0.0           C  
ATOM   1422  CG  ARG B 542      49.374  36.656 -20.593  1.00   0.0           C  
ATOM   1423  CD  ARG B 542      48.387  37.212 -19.577  1.00   0.0           C  
ATOM   1424  NE  ARG B 542      48.353  38.674 -19.568  1.00   0.0           N  
ATOM   1425  CZ  ARG B 542      47.508  39.409 -20.287  1.00   0.0           C  
ATOM   1426  NH1 ARG B 542      46.622  38.823 -21.081  1.00 0.001           N1+
ATOM   1427  NH2 ARG B 542      47.548  40.732 -20.214  1.00   0.0           N  
ATOM   1428  N   GLN B 543      49.724  32.726 -18.591  1.00   0.0           N  
ATOM   1429  CA  GLN B 543      49.439  32.238 -17.246  1.00   0.0           C  
ATOM   1430  C   GLN B 543      50.716  31.908 -16.484  1.00   0.0           C  
ATOM   1431  O   GLN B 543      50.749  31.953 -15.255  1.00   0.0           O  
ATOM   1432  CB  GLN B 543      48.534  31.005 -17.310  1.00   0.0           C  
ATOM   1433  CG  GLN B 543      47.995  30.533 -15.963  1.00   0.0           C  
ATOM   1434  CD  GLN B 543      48.886  29.508 -15.291  1.00   0.0           C  
ATOM   1435  NE2 GLN B 543      48.642  29.268 -14.010  1.00   0.0           N  
ATOM   1436  OE1 GLN B 543      49.779  28.937 -15.913  1.00   0.0           O  
ATOM   1437  N   LEU B 544      51.769  31.588 -17.227  1.00   0.0           N  
ATOM   1438  CA  LEU B 544      53.015  31.118 -16.640  1.00   0.0           C  
ATOM   1439  C   LEU B 544      53.644  32.131 -15.701  1.00   0.0           C  
ATOM   1440  O   LEU B 544      54.421  31.762 -14.824  1.00   0.0           O  
ATOM   1441  CB  LEU B 544      54.010  30.762 -17.736  1.00   0.0           C  
ATOM   1442  CG  LEU B 544      53.487  29.738 -18.734  1.00   0.0           C  
ATOM   1443  CD1 LEU B 544      54.537  29.427 -19.782  1.00   0.0           C  
ATOM   1444  CD2 LEU B 544      53.039  28.480 -18.008  1.00   0.0           C  
ATOM   1445  N   LEU B 545      53.312  33.403 -15.894  1.00   0.0           N  
ATOM   1446  CA  LEU B 545      53.862  34.468 -15.061  1.00   0.0           C  
ATOM   1447  C   LEU B 545      52.794  35.215 -14.282  1.00   0.0           C  
ATOM   1448  O   LEU B 545      53.030  35.626 -13.150  1.00   0.0           O  
ATOM   1449  CB  LEU B 545      54.652  35.462 -15.909  1.00   0.0           C  
ATOM   1450  CG  LEU B 545      56.117  35.103 -16.144  1.00   0.0           C  
ATOM   1451  CD1 LEU B 545      56.751  36.086 -17.111  1.00   0.0           C  
ATOM   1452  CD2 LEU B 545      56.882  35.056 -14.827  1.00   0.0           C  
ATOM   1453  N   SER B 546      51.622  35.385 -14.887  1.00   0.0           N  
ATOM   1454  CA  SER B 546      50.574  36.215 -14.298  1.00   0.0           C  
ATOM   1455  C   SER B 546      49.412  35.410 -13.729  1.00   0.0           C  
ATOM   1456  O   SER B 546      48.465  35.981 -13.192  1.00   0.0           O  
ATOM   1457  CB  SER B 546      50.040  37.202 -15.337  1.00   0.0           C  
ATOM   1458  OG  SER B 546      49.296  36.528 -16.341  1.00   0.0           O  
ATOM   1459  N   GLY B 547      49.477  34.090 -13.851  1.00   0.0           N  
ATOM   1460  CA  GLY B 547      48.376  33.251 -13.418  1.00   0.0           C  
ATOM   1461  C   GLY B 547      47.183  33.420 -14.339  1.00   0.0           C  
ATOM   1462  O   GLY B 547      47.306  33.996 -15.420  1.00   0.0           O  
ATOM   1463  N   ILE B 548      46.029  32.921 -13.908  1.00   0.0           N  
ATOM   1464  CA  ILE B 548      44.817  32.941 -14.723  1.00   0.0           C  
ATOM   1465  C   ILE B 548      44.297  34.369 -14.898  1.00   0.0           C  
ATOM   1466  O   ILE B 548      44.289  35.156 -13.954  1.00   0.0           O  
ATOM   1467  CB  ILE B 548      43.724  32.039 -14.101  1.00   0.0           C  
ATOM   1468  CG1 ILE B 548      44.136  30.569 -14.218  1.00   0.0           C  
ATOM   1469  CG2 ILE B 548      42.374  32.253 -14.770  1.00   0.0           C  
ATOM   1470  CD1 ILE B 548      43.207  29.615 -13.505  1.00 0.002           C  
ATOM   1471  N   VAL B 549      43.880  34.695 -16.118  1.00   0.0           N  
ATOM   1472  CA  VAL B 549      43.453  36.047 -16.468  1.00   0.0           C  
ATOM   1473  C   VAL B 549      42.156  36.458 -15.758  1.00   0.0           C  
ATOM   1474  O   VAL B 549      41.319  35.618 -15.423  1.00   0.0           O  
ATOM   1475  CB  VAL B 549      43.282  36.185 -18.009  1.00   0.0           C  
ATOM   1476  CG1 VAL B 549      42.022  35.467 -18.492  1.00   0.0           C  
ATOM   1477  CG2 VAL B 549      43.280  37.649 -18.439  1.00   0.0           C  
ATOM   1478  N   GLN B 550      42.009  37.761 -15.523  1.00   0.0           N  
ATOM   1479  CA  GLN B 550      40.820  38.319 -14.884  1.00   0.0           C  
ATOM   1480  C   GLN B 550      40.075  39.248 -15.841  1.00   0.0           C  
ATOM   1481  O   GLN B 550      40.685  40.098 -16.490  1.00   0.0           O  
ATOM   1482  CB  GLN B 550      41.203  39.075 -13.613  1.00   0.0           C  
ATOM   1483  CG  GLN B 550      42.070  38.270 -12.657  1.00   0.0           C  
ATOM   1484  CD  GLN B 550      43.553  38.343 -12.991  1.00   0.0           C  
ATOM   1485  NE2 GLN B 550      44.382  38.379 -11.954  1.00   0.0           N  
ATOM   1486  OE1 GLN B 550      43.949  38.368 -14.157  1.00   0.0           O  
ATOM   1487  N   GLN B 551      38.756  39.091 -15.923  1.00   0.0           N  
ATOM   1488  CA  GLN B 551      37.958  39.819 -16.911  1.00   0.0           C  
ATOM   1489  C   GLN B 551      37.110  40.940 -16.317  1.00   0.0           C  
ATOM   1490  O   GLN B 551      37.467  42.115 -16.416  1.00   0.0           O  
ATOM   1491  CB  GLN B 551      37.049  38.847 -17.669  1.00   0.0           C  
ATOM   1492  CG  GLN B 551      36.176  39.515 -18.724  1.00   0.0           C  
ATOM   1493  CD  GLN B 551      34.700  39.504 -18.364  1.00   0.0           C  
ATOM   1494  NE2 GLN B 551      33.862  39.898 -19.317  1.00   0.0           N  
ATOM   1495  OE1 GLN B 551      34.318  39.143 -17.252  1.00   0.0           O  
ATOM   1496  N   GLN B 552      35.984  40.571 -15.712  1.00   0.0           N  
ATOM   1497  CA  GLN B 552      35.024  41.539 -15.183  1.00   0.0           C  
ATOM   1498  C   GLN B 552      35.667  42.572 -14.250  1.00   0.0           C  
ATOM   1499  O   GLN B 552      35.231  43.725 -14.189  1.00   0.0           O  
ATOM   1500  CB  GLN B 552      33.904  40.817 -14.437  1.00   0.0           C  
ATOM   1501  CG  GLN B 552      32.635  41.632 -14.291  1.00   0.0           C  
ATOM   1502  CD  GLN B 552      31.745  41.547 -15.514  1.00   0.0           C  
ATOM   1503  NE2 GLN B 552      30.723  42.389 -15.555  1.00   0.0           N  
ATOM   1504  OE1 GLN B 552      31.969  40.730 -16.409  1.00   0.0           O  
ATOM   1505  N   SER B 553      36.702  42.151 -13.526  1.00   0.0           N  
ATOM   1506  CA  SER B 553      37.392  43.022 -12.580  1.00   0.0           C  
ATOM   1507  C   SER B 553      38.893  43.036 -12.862  1.00   0.0           C  
ATOM   1508  O   SER B 553      39.499  41.991 -13.093  1.00   0.0           O  
ATOM   1509  CB  SER B 553      37.125  42.566 -11.141  1.00   0.0           C  
ATOM   1510  OG  SER B 553      35.744  42.323 -10.921  1.00   0.0           O  
ATOM   1511  N   ASN B 554      39.483  44.229 -12.858  1.00   0.0           N  
ATOM   1512  CA  ASN B 554      40.919  44.395 -13.057  1.00   0.0           C  
ATOM   1513  C   ASN B 554      41.461  45.450 -12.103  1.00   0.0           C  
ATOM   1514  O   ASN B 554      41.588  46.623 -12.458  1.00   0.0           O  
ATOM   1515  CB  ASN B 554      41.229  44.776 -14.507  1.00   0.0           C  
ATOM   1516  CG  ASN B 554      40.960  43.646 -15.480  1.00   0.0           C  
ATOM   1517  ND2 ASN B 554      41.791  42.611 -15.429  1.00   0.0           N  
ATOM   1518  OD1 ASN B 554      40.016  43.702 -16.269  1.00   0.0           O  
ATOM   1519  N   LEU B 555      41.771  45.025 -10.881  1.00   0.0           N  
ATOM   1520  CA  LEU B 555      42.220  45.929  -9.829  1.00   0.0           C  
ATOM   1521  C   LEU B 555      43.623  46.481 -10.088  1.00   0.0           C  
ATOM   1522  O   LEU B 555      44.260  46.154 -11.091  1.00   0.0           O  
ATOM   1523  CB  LEU B 555      42.181  45.217  -8.474  1.00   0.0           C  
ATOM   1524  CG  LEU B 555      40.820  44.683  -8.018  1.00   0.0           C  
ATOM   1525  CD1 LEU B 555      40.976  43.798  -6.794  1.00   0.0           C  
ATOM   1526  CD2 LEU B 555      39.858  45.827  -7.730  1.00   0.0           C  
ATOM   1527  N   LEU B 556      44.096  47.318  -9.169  1.00   0.0           N  
ATOM   1528  CA  LEU B 556      45.396  47.971  -9.293  1.00   0.0           C  
ATOM   1529  C   LEU B 556      46.507  47.090  -8.729  1.00   0.0           C  
ATOM   1530  O   LEU B 556      46.676  46.994  -7.513  1.00   0.0           O  
ATOM   1531  CB  LEU B 556      45.366  49.335  -8.584  1.00   0.0           C  
ATOM   1532  CG  LEU B 556      46.551  50.310  -8.629  1.00 0.095           C  
ATOM   1533  CD1 LEU B 556      47.481  50.109  -7.439  1.00 0.095           C  
ATOM   1534  CD2 LEU B 556      47.319  50.213  -9.945  1.00 0.097           C  
ATOM   1535  N   ARG B 557      47.257  46.439  -9.616  1.00   0.0           N  
ATOM   1536  CA  ARG B 557      48.388  45.620  -9.193  1.00   0.0           C  
ATOM   1537  C   ARG B 557      49.692  46.379  -9.406  1.00 0.095           C  
ATOM   1538  O   ARG B 557      50.406  46.160 -10.386  1.00   0.0           O  
ATOM   1539  CB  ARG B 557      48.423  44.288  -9.945  1.00   0.0           C  
ATOM   1540  CG  ARG B 557      49.153  43.181  -9.194  1.00   0.0           C  
ATOM   1541  CD  ARG B 557      50.154  42.456 -10.080  1.00   0.0           C  
ATOM   1542  NE  ARG B 557      51.376  43.229 -10.285  1.00   0.0           N  
ATOM   1543  CZ  ARG B 557      52.440  42.776 -10.942  1.00   0.0           C  
ATOM   1544  NH1 ARG B 557      52.429  41.553 -11.455  1.00   0.0           N1+
ATOM   1545  NH2 ARG B 557      53.514  43.540 -11.084  1.00   0.0           N  
ATOM   1546  N   ALA B 558      49.983  47.281  -8.478  1.00 0.095           N  
ATOM   1547  CA  ALA B 558      51.199  48.080  -8.506  1.00 0.096           C  
ATOM   1548  C   ALA B 558      52.089  47.640  -7.338  1.00 0.096           C  
ATOM   1549  O   ALA B 558      51.727  46.714  -6.613  1.00 0.095           O  
ATOM   1550  CB  ALA B 558      50.851  49.566  -8.429  1.00 0.097           C  
ATOM   1551  N   PRO B 559      53.262  48.271  -7.156  1.00 0.096           N  
ATOM   1552  CA  PRO B 559      54.027  47.845  -5.981  1.00 0.096           C  
ATOM   1553  C   PRO B 559      53.672  48.577  -4.687  1.00 0.095           C  
ATOM   1554  O   PRO B 559      52.783  49.438  -4.654  1.00 0.096           O  
ATOM   1555  CB  PRO B 559      55.465  48.162  -6.376  1.00 0.096           C  
ATOM   1556  CG  PRO B 559      55.337  49.302  -7.285  1.00 0.097           C  
ATOM   1557  CD  PRO B 559      54.096  49.062  -8.083  1.00 0.097           C  
ATOM   1558  N   GLU B 560      54.388  48.200  -3.627  1.00 0.095           N  
ATOM   1559  CA  GLU B 560      54.270  48.778  -2.285  1.00 0.095           C  
ATOM   1560  C   GLU B 560      52.929  48.533  -1.611  1.00 0.095           C  
ATOM   1561  O   GLU B 560      52.097  49.431  -1.518  1.00 0.095           O  
ATOM   1562  CB  GLU B 560      54.568  50.282  -2.323  1.00 0.095           C  
ATOM   1563  CG  GLU B 560      54.762  50.950  -0.965  1.00 0.095           C  
ATOM   1564  CD  GLU B 560      55.507  50.092   0.045  1.00 0.095           C  
ATOM   1565  OE1 GLU B 560      56.439  49.359  -0.340  1.00 0.095           O  
ATOM   1566  OE2 GLU B 560      55.158  50.168   1.242  1.00 0.095           O1-
ATOM   1567  N   ALA B 561      52.741  47.304  -1.133  1.00 0.095           N  
ATOM   1568  CA  ALA B 561      51.564  46.947  -0.349  1.00 0.095           C  
ATOM   1569  C   ALA B 561      51.956  46.361   1.010  1.00 0.096           C  
ATOM   1570  O   ALA B 561      51.097  45.938   1.783  1.00   0.0           O  
ATOM   1571  CB  ALA B 561      50.694  45.966  -1.117  1.00 0.095           C  
ATOM   1572  N   GLN B 562      53.257  46.341   1.295  1.00 0.096           N  
ATOM   1573  CA  GLN B 562      53.767  45.842   2.574  1.00   0.0           C  
ATOM   1574  C   GLN B 562      54.212  47.001   3.470  1.00   0.0           C  
ATOM   1575  O   GLN B 562      55.335  47.495   3.364  1.00   0.0           O  
ATOM   1576  CB  GLN B 562      54.923  44.851   2.358  1.00   0.0           C  
ATOM   1577  CG  GLN B 562      55.988  45.281   1.343  1.00   0.0           C  
ATOM   1578  CD  GLN B 562      55.686  44.822  -0.073  1.00   0.0           C  
ATOM   1579  NE2 GLN B 562      56.494  45.275  -1.028  1.00 0.096           N  
ATOM   1580  OE1 GLN B 562      54.741  44.069  -0.307  1.00   0.0           O  
ATOM   1581  N   GLN B 563      53.321  47.431   4.358  1.00   0.0           N  
ATOM   1582  CA  GLN B 563      53.554  48.631   5.155  1.00   0.0           C  
ATOM   1583  C   GLN B 563      54.079  48.342   6.564  1.00   0.0           C  
ATOM   1584  O   GLN B 563      54.229  49.260   7.370  1.00   0.0           O  
ATOM   1585  CB  GLN B 563      52.264  49.452   5.251  1.00   0.0           C  
ATOM   1586  CG  GLN B 563      51.558  49.674   3.919  1.00 0.095           C  
ATOM   1587  CD  GLN B 563      50.405  48.709   3.692  1.00   0.0           C  
ATOM   1588  NE2 GLN B 563      49.910  48.658   2.460  1.00 0.095           N  
ATOM   1589  OE1 GLN B 563      49.963  48.023   4.613  1.00   0.0           O  
ATOM   1590  N   HIS B 564      54.347  47.075   6.865  1.00   0.0           N  
ATOM   1591  CA  HIS B 564      54.874  46.701   8.174  1.00   0.0           C  
ATOM   1592  C   HIS B 564      55.934  45.613   8.025  1.00   0.0           C  
ATOM   1593  O   HIS B 564      56.464  45.405   6.936  1.00   0.0           O  
ATOM   1594  CB  HIS B 564      53.750  46.221   9.104  1.00   0.0           C  
ATOM   1595  CG  HIS B 564      52.402  46.783   8.771  1.00   0.0           C  
ATOM   1596  CD2 HIS B 564      51.847  47.987   9.036  1.00   0.0           C  
ATOM   1597  ND1 HIS B 564      51.452  46.070   8.071  1.00   0.0           N  
ATOM   1598  CE1 HIS B 564      50.369  46.809   7.918  1.00   0.0           C  
ATOM   1599  NE2 HIS B 564      50.583  47.977   8.496  1.00   0.0           N  
ATOM   1600  N   LEU B 565      56.223  44.912   9.120  1.00   0.0           N  
ATOM   1601  CA  LEU B 565      57.218  43.842   9.126  1.00   0.0           C  
ATOM   1602  C   LEU B 565      56.609  42.512   8.654  1.00   0.0           C  
ATOM   1603  O   LEU B 565      57.011  41.432   9.096  1.00   0.0           O  
ATOM   1604  CB  LEU B 565      57.813  43.690  10.528  1.00   0.0           C  
ATOM   1605  CG  LEU B 565      59.250  43.179  10.647  1.00 0.001           C  
ATOM   1606  CD1 LEU B 565      60.171  44.260  11.203  1.00 0.001           C  
ATOM   1607  CD2 LEU B 565      59.304  41.923  11.505  1.00   0.0           C  
ATOM   1608  N   LEU B 566      55.652  42.606   7.737  1.00   0.0           N  
ATOM   1609  CA  LEU B 566      54.854  41.462   7.311  1.00   0.0           C  
ATOM   1610  C   LEU B 566      55.508  40.648   6.202  1.00   0.0           C  
ATOM   1611  O   LEU B 566      54.942  39.664   5.729  1.00   0.0           O  
ATOM   1612  CB  LEU B 566      53.484  41.940   6.839  1.00   0.0           C  
ATOM   1613  CG  LEU B 566      53.558  42.848   5.612  1.00   0.0           C  
ATOM   1614  CD1 LEU B 566      52.845  42.217   4.433  1.00   0.0           C  
ATOM   1615  CD2 LEU B 566      52.980  44.213   5.921  1.00   0.0           C  
ATOM   1616  N   GLN B 567      56.697  41.059   5.783  1.00   0.0           N  
ATOM   1617  CA  GLN B 567      57.363  40.400   4.672  1.00   0.0           C  
ATOM   1618  C   GLN B 567      58.091  39.151   5.152  1.00   0.0           C  
ATOM   1619  O   GLN B 567      58.557  38.345   4.345  1.00   0.0           O  
ATOM   1620  CB  GLN B 567      58.345  41.355   3.985  1.00   0.0           C  
ATOM   1621  CG  GLN B 567      57.852  42.799   3.851  1.00   0.0           C  
ATOM   1622  CD  GLN B 567      58.129  43.647   5.085  1.00   0.0           C  
ATOM   1623  NE2 GLN B 567      58.007  44.964   4.938  1.00   0.0           N  
ATOM   1624  OE1 GLN B 567      58.444  43.127   6.156  1.00   0.0           O  
ATOM   1625  N   LEU B 568      58.179  38.995   6.470  1.00   0.0           N  
ATOM   1626  CA  LEU B 568      58.877  37.862   7.072  1.00   0.0           C  
ATOM   1627  C   LEU B 568      57.915  36.873   7.720  1.00   0.0           C  
ATOM   1628  O   LEU B 568      58.338  35.941   8.405  1.00   0.0           O  
ATOM   1629  CB  LEU B 568      59.882  38.345   8.114  1.00   0.0           C  
ATOM   1630  CG  LEU B 568      61.352  38.299   7.712  1.00   0.0           C  
ATOM   1631  CD1 LEU B 568      61.651  39.296   6.607  1.00   0.0           C  
ATOM   1632  CD2 LEU B 568      62.237  38.547   8.921  1.00   0.0           C  
ATOM   1633  N   THR B 569      56.621  37.072   7.506  1.00   0.0           N  
ATOM   1634  CA  THR B 569      55.624  36.192   8.093  1.00   0.0           C  
ATOM   1635  C   THR B 569      55.412  34.967   7.223  1.00   0.0           C  
ATOM   1636  O   THR B 569      56.001  34.856   6.152  1.00   0.0           O  
ATOM   1637  CB  THR B 569      54.287  36.900   8.270  1.00   0.0           C  
ATOM   1638  CG2 THR B 569      54.491  38.264   8.884  1.00   0.0           C  
ATOM   1639  OG1 THR B 569      53.649  37.042   6.996  1.00   0.0           O  
ATOM   1640  N   VAL B 570      54.553  34.063   7.687  1.00   0.0           N  
ATOM   1641  CA  VAL B 570      54.188  32.875   6.924  1.00   0.0           C  
ATOM   1642  C   VAL B 570      53.869  33.235   5.476  1.00   0.0           C  
ATOM   1643  O   VAL B 570      54.610  32.864   4.574  1.00   0.0           O  
ATOM   1644  CB  VAL B 570      52.978  32.141   7.560  1.00 0.001           C  
ATOM   1645  CG1 VAL B 570      52.450  31.061   6.630  1.00   0.0           C  
ATOM   1646  CG2 VAL B 570      53.366  31.537   8.897  1.00 0.001           C  
ATOM   1647  N   TRP B 571      52.802  33.998   5.264  1.00   0.0           N  
ATOM   1648  CA  TRP B 571      52.371  34.352   3.912  1.00   0.0           C  
ATOM   1649  C   TRP B 571      53.397  35.192   3.163  1.00   0.0           C  
ATOM   1650  O   TRP B 571      53.559  35.047   1.949  1.00   0.0           O  
ATOM   1651  CB  TRP B 571      51.041  35.109   3.947  1.00   0.0           C  
ATOM   1652  CG  TRP B 571      49.921  34.383   4.618  1.00   0.0           C  
ATOM   1653  CD1 TRP B 571      49.112  34.867   5.601  1.00   0.0           C  
ATOM   1654  CD2 TRP B 571      49.475  33.046   4.352  1.00   0.0           C  
ATOM   1655  CE2 TRP B 571      48.389  32.790   5.214  1.00   0.0           C  
ATOM   1656  CE3 TRP B 571      49.885  32.040   3.468  1.00   0.0           C  
ATOM   1657  NE1 TRP B 571      48.187  33.919   5.964  1.00   0.0           N  
ATOM   1658  CZ2 TRP B 571      47.710  31.573   5.219  1.00   0.0           C  
ATOM   1659  CZ3 TRP B 571      49.210  30.831   3.477  1.00   0.0           C  
ATOM   1660  CH2 TRP B 571      48.135  30.609   4.345  1.00   0.0           C  
ATOM   1661  N   GLY B 572      54.063  36.084   3.892  1.00   0.0           N  
ATOM   1662  CA  GLY B 572      55.075  36.951   3.318  1.00   0.0           C  
ATOM   1663  C   GLY B 572      56.155  36.160   2.613  1.00   0.0           C  
ATOM   1664  O   GLY B 572      56.457  36.405   1.448  1.00   0.0           O  
ATOM   1665  N   ILE B 573      56.720  35.193   3.326  1.00   0.0           N  
ATOM   1666  CA  ILE B 573      57.742  34.327   2.767  1.00   0.0           C  
ATOM   1667  C   ILE B 573      57.168  33.468   1.644  1.00   0.0           C  
ATOM   1668  O   ILE B 573      57.765  33.351   0.574  1.00   0.0           O  
ATOM   1669  CB  ILE B 573      58.354  33.413   3.839  1.00   0.0           C  
ATOM   1670  CG1 ILE B 573      58.776  34.232   5.064  1.00   0.0           C  
ATOM   1671  CG2 ILE B 573      59.534  32.664   3.258  1.00   0.0           C  
ATOM   1672  CD1 ILE B 573      58.788  33.445   6.380  1.00   0.0           C  
ATOM   1673  N   LYS B 574      56.002  32.882   1.903  1.00   0.0           N  
ATOM   1674  CA  LYS B 574      55.327  32.016   0.941  1.00   0.0           C  
ATOM   1675  C   LYS B 574      55.120  32.708  -0.393  1.00   0.0           C  
ATOM   1676  O   LYS B 574      55.338  32.114  -1.448  1.00   0.0           O  
ATOM   1677  CB  LYS B 574      53.974  31.550   1.484  1.00   0.0           C  
ATOM   1678  CG  LYS B 574      54.070  30.572   2.632  1.00   0.0           C  
ATOM   1679  CD  LYS B 574      53.500  29.223   2.264  1.00   0.0           C  
ATOM   1680  CE  LYS B 574      53.736  28.230   3.382  1.00   0.0           C  
ATOM   1681  NZ  LYS B 574      53.136  26.908   3.075  1.00   0.0           N1+
ATOM   1682  N   GLN B 575      54.700  33.967  -0.338  1.00   0.0           N  
ATOM   1683  CA  GLN B 575      54.423  34.727  -1.547  1.00   0.0           C  
ATOM   1684  C   GLN B 575      55.684  34.960  -2.354  1.00   0.0           C  
ATOM   1685  O   GLN B 575      55.686  34.816  -3.572  1.00   0.0           O  
ATOM   1686  CB  GLN B 575      53.785  36.069  -1.213  1.00   0.0           C  
ATOM   1687  CG  GLN B 575      53.321  36.824  -2.445  1.00   0.0           C  
ATOM   1688  CD  GLN B 575      53.472  38.321  -2.306  1.00   0.0           C  
ATOM   1689  NE2 GLN B 575      52.545  39.065  -2.897  1.00   0.0           N  
ATOM   1690  OE1 GLN B 575      54.414  38.806  -1.676  1.00   0.0           O  
ATOM   1691  N   LEU B 576      56.750  35.333  -1.662  1.00   0.0           N  
ATOM   1692  CA  LEU B 576      58.018  35.578  -2.317  1.00   0.0           C  
ATOM   1693  C   LEU B 576      58.506  34.311  -3.002  1.00   0.0           C  
ATOM   1694  O   LEU B 576      58.979  34.355  -4.136  1.00   0.0           O  
ATOM   1695  CB  LEU B 576      59.055  36.070  -1.315  1.00   0.0           C  
ATOM   1696  CG  LEU B 576      60.374  36.526  -1.937  1.00   0.0           C  
ATOM   1697  CD1 LEU B 576      60.185  37.783  -2.776  1.00   0.0           C  
ATOM   1698  CD2 LEU B 576      61.408  36.748  -0.855  1.00   0.0           C  
ATOM   1699  N   GLN B 577      58.374  33.184  -2.307  1.00   0.0           N  
ATOM   1700  CA  GLN B 577      58.761  31.883  -2.848  1.00   0.0           C  
ATOM   1701  C   GLN B 577      57.978  31.554  -4.105  1.00   0.0           C  
ATOM   1702  O   GLN B 577      58.526  31.049  -5.079  1.00   0.0           O  
ATOM   1703  CB  GLN B 577      58.544  30.784  -1.814  1.00   0.0           C  
ATOM   1704  CG  GLN B 577      59.462  30.856  -0.621  1.00   0.0           C  
ATOM   1705  CD  GLN B 577      59.078  29.862   0.448  1.00   0.0           C  
ATOM   1706  NE2 GLN B 577      60.059  29.125   0.953  1.00   0.0           N  
ATOM   1707  OE1 GLN B 577      57.906  29.749   0.811  1.00   0.0           O  
ATOM   1708  N   ALA B 578      56.683  31.841  -4.069  1.00   0.0           N  
ATOM   1709  CA  ALA B 578      55.816  31.589  -5.208  1.00   0.0           C  
ATOM   1710  C   ALA B 578      56.107  32.554  -6.347  1.00   0.0           C  
ATOM   1711  O   ALA B 578      56.006  32.189  -7.518  1.00   0.0           O  
ATOM   1712  CB  ALA B 578      54.361  31.685  -4.795  1.00   0.0           C  
ATOM   1713  N   ARG B 579      56.457  33.788  -5.998  1.00   0.0           N  
ATOM   1714  CA  ARG B 579      56.762  34.799  -7.001  1.00   0.0           C  
ATOM   1715  C   ARG B 579      58.029  34.448  -7.751  1.00   0.0           C  
ATOM   1716  O   ARG B 579      58.059  34.509  -8.975  1.00   0.0           O  
ATOM   1717  CB  ARG B 579      56.900  36.178  -6.357  1.00   0.0           C  
ATOM   1718  CG  ARG B 579      55.573  36.829  -6.009  1.00   0.0           C  
ATOM   1719  CD  ARG B 579      55.771  37.967  -5.029  1.00   0.0           C  
ATOM   1720  NE  ARG B 579      56.594  39.031  -5.590  1.00   0.0           N  
ATOM   1721  CZ  ARG B 579      57.259  39.917  -4.855  1.00   0.0           C  
ATOM   1722  NH1 ARG B 579      57.206  39.857  -3.526  1.00   0.0           N1+
ATOM   1723  NH2 ARG B 579      57.986  40.860  -5.446  1.00   0.0           N  
ATOM   1724  N   VAL B 580      59.071  34.064  -7.019  1.00   0.0           N  
ATOM   1725  CA  VAL B 580      60.365  33.796  -7.635  1.00   0.0           C  
ATOM   1726  C   VAL B 580      60.352  32.474  -8.409  1.00   0.0           C  
ATOM   1727  O   VAL B 580      60.870  32.404  -9.521  1.00   0.0           O  
ATOM   1728  CB  VAL B 580      61.507  33.795  -6.587  1.00   0.0           C  
ATOM   1729  CG1 VAL B 580      61.285  32.738  -5.513  1.00   0.0           C  
ATOM   1730  CG2 VAL B 580      62.856  33.609  -7.268  1.00   0.0           C  
ATOM   1731  N   LEU B 581      59.741  31.445  -7.830  1.00   0.0           N  
ATOM   1732  CA  LEU B 581      59.592  30.152  -8.485  1.00   0.0           C  
ATOM   1733  C   LEU B 581      58.917  30.299  -9.840  1.00   0.0           C  
ATOM   1734  O   LEU B 581      59.286  29.639 -10.813  1.00   0.0           O  
ATOM   1735  CB  LEU B 581      58.784  29.208  -7.597  1.00   0.0           C  
ATOM   1736  CG  LEU B 581      58.233  27.930  -8.223  1.00 0.096           C  
ATOM   1737  CD1 LEU B 581      59.338  26.894  -8.433  1.00 0.096           C  
ATOM   1738  CD2 LEU B 581      57.101  27.379  -7.366  1.00 0.096           C  
ATOM   1739  N   ALA B 582      57.929  31.183  -9.891  1.00   0.0           N  
ATOM   1740  CA  ALA B 582      57.167  31.436 -11.106  1.00   0.0           C  
ATOM   1741  C   ALA B 582      58.052  31.931 -12.249  1.00   0.0           C  
ATOM   1742  O   ALA B 582      57.881  31.506 -13.391  1.00   0.0           O  
ATOM   1743  CB  ALA B 582      56.059  32.437 -10.828  1.00   0.0           C  
ATOM   1744  N   VAL B 583      58.991  32.825 -11.949  1.00   0.0           N  
ATOM   1745  CA  VAL B 583      59.886  33.335 -12.980  1.00   0.0           C  
ATOM   1746  C   VAL B 583      61.052  32.370 -13.166  1.00   0.0           C  
ATOM   1747  O   VAL B 583      61.549  32.199 -14.281  1.00   0.0           O  
ATOM   1748  CB  VAL B 583      60.392  34.767 -12.650  1.00   0.0           C  
ATOM   1749  CG1 VAL B 583      59.707  35.309 -11.419  1.00   0.0           C  
ATOM   1750  CG2 VAL B 583      61.899  34.817 -12.481  1.00   0.0           C  
ATOM   1751  N   GLU B 584      61.460  31.730 -12.071  1.00   0.0           N  
ATOM   1752  CA  GLU B 584      62.510  30.723 -12.103  1.00   0.0           C  
ATOM   1753  C   GLU B 584      62.191  29.727 -13.196  1.00   0.0           C  
ATOM   1754  O   GLU B 584      63.029  29.423 -14.038  1.00   0.0           O  
ATOM   1755  CB  GLU B 584      62.632  30.009 -10.754  1.00   0.0           C  
ATOM   1756  CG  GLU B 584      63.825  30.422  -9.914  1.00   0.0           C  
ATOM   1757  CD  GLU B 584      63.853  29.719  -8.572  1.00   0.0           C  
ATOM   1758  OE1 GLU B 584      62.970  30.005  -7.735  1.00   0.0           O  
ATOM   1759  OE2 GLU B 584      64.751  28.879  -8.353  1.00   0.0           O1-
ATOM   1760  N   ARG B 585      60.946  29.266 -13.194  1.00   0.0           N  
ATOM   1761  CA  ARG B 585      60.491  28.251 -14.129  1.00   0.0           C  
ATOM   1762  C   ARG B 585      60.290  28.788 -15.541  1.00   0.0           C  
ATOM   1763  O   ARG B 585      60.590  28.098 -16.517  1.00   0.0           O  
ATOM   1764  CB  ARG B 585      59.194  27.632 -13.629  1.00   0.0           C  
ATOM   1765  CG  ARG B 585      59.372  26.655 -12.485  1.00   0.0           C  
ATOM   1766  CD  ARG B 585      58.500  25.429 -12.701  1.00   0.0           C  
ATOM   1767  NE  ARG B 585      57.081  25.775 -12.743  1.00   0.0           N  
ATOM   1768  CZ  ARG B 585      56.189  25.195 -13.536  1.00   0.0           C  
ATOM   1769  NH1 ARG B 585      56.563  24.238 -14.367  1.00   0.0           N1+
ATOM   1770  NH2 ARG B 585      54.920  25.578 -13.500  1.00   0.0           N  
ATOM   1771  N   TYR B 586      59.765  30.009 -15.634  1.00   0.0           N  
ATOM   1772  CA  TYR B 586      59.471  30.636 -16.919  1.00   0.0           C  
ATOM   1773  C   TYR B 586      60.738  30.720 -17.759  1.00   0.0           C  
ATOM   1774  O   TYR B 586      60.717  30.472 -18.966  1.00   0.0           O  
ATOM   1775  CB  TYR B 586      58.866  32.035 -16.722  1.00   0.0           C  
ATOM   1776  CG  TYR B 586      58.490  32.741 -18.014  1.00   0.0           C  
ATOM   1777  CD1 TYR B 586      59.403  33.550 -18.683  1.00   0.0           C  
ATOM   1778  CD2 TYR B 586      57.224  32.595 -18.566  1.00   0.0           C  
ATOM   1779  CE1 TYR B 586      59.066  34.187 -19.864  1.00   0.0           C  
ATOM   1780  CE2 TYR B 586      56.878  33.232 -19.749  1.00   0.0           C  
ATOM   1781  CZ  TYR B 586      57.802  34.028 -20.393  1.00   0.0           C  
ATOM   1782  OH  TYR B 586      57.460  34.664 -21.568  1.00   0.0           O  
ATOM   1783  N   LEU B 587      61.845  31.054 -17.109  1.00   0.0           N  
ATOM   1784  CA  LEU B 587      63.091  31.274 -17.821  1.00   0.0           C  
ATOM   1785  C   LEU B 587      63.652  29.976 -18.359  1.00   0.0           C  
ATOM   1786  O   LEU B 587      64.225  29.949 -19.447  1.00   0.0           O  
ATOM   1787  CB  LEU B 587      64.113  31.950 -16.915  1.00   0.0           C  
ATOM   1788  CG  LEU B 587      63.704  33.313 -16.352  1.00   0.0           C  
ATOM   1789  CD1 LEU B 587      64.908  34.030 -15.753  1.00   0.0           C  
ATOM   1790  CD2 LEU B 587      63.005  34.168 -17.411  1.00   0.0           C  
ATOM   1791  N   GLN B 588      63.490  28.905 -17.588  1.00   0.0           N  
ATOM   1792  CA  GLN B 588      63.954  27.588 -18.006  1.00   0.0           C  
ATOM   1793  C   GLN B 588      63.318  27.229 -19.338  1.00   0.0           C  
ATOM   1794  O   GLN B 588      63.998  26.815 -20.272  1.00   0.0           O  
ATOM   1795  CB  GLN B 588      63.617  26.530 -16.957  1.00   0.0           C  
ATOM   1796  CG  GLN B 588      63.955  26.943 -15.536  1.00   0.0           C  
ATOM   1797  CD  GLN B 588      65.222  26.303 -14.999  1.00   0.0           C  
ATOM   1798  NE2 GLN B 588      65.544  26.608 -13.747  1.00   0.0           N  
ATOM   1799  OE1 GLN B 588      65.900  25.543 -15.693  1.00   0.0           O  
ATOM   1800  N   ASP B 589      62.006  27.419 -19.417  1.00   0.0           N  
ATOM   1801  CA  ASP B 589      61.264  27.150 -20.640  1.00   0.0           C  
ATOM   1802  C   ASP B 589      61.735  28.030 -21.790  1.00   0.0           C  
ATOM   1803  O   ASP B 589      61.761  27.596 -22.937  1.00   0.0           O  
ATOM   1804  CB  ASP B 589      59.770  27.350 -20.405  1.00   0.0           C  
ATOM   1805  CG  ASP B 589      59.187  26.310 -19.476  1.00   0.0           C  
ATOM   1806  OD1 ASP B 589      59.661  25.153 -19.511  1.00   0.0           O  
ATOM   1807  OD2 ASP B 589      58.255  26.648 -18.713  1.00   0.0           O1-
ATOM   1808  N   GLN B 590      62.110  29.265 -21.478  1.00   0.0           N  
ATOM   1809  CA  GLN B 590      62.598  30.194 -22.492  1.00   0.0           C  
ATOM   1810  C   GLN B 590      63.999  29.857 -22.958  1.00   0.0           C  
ATOM   1811  O   GLN B 590      64.254  29.749 -24.156  1.00   0.0           O  
ATOM   1812  CB  GLN B 590      62.584  31.622 -21.963  1.00   0.0           C  
ATOM   1813  CG  GLN B 590      61.208  32.155 -21.694  1.00   0.0           C  
ATOM   1814  CD  GLN B 590      60.329  32.136 -22.921  1.00   0.0           C  
ATOM   1815  NE2 GLN B 590      60.925  32.346 -24.091  1.00   0.0           N  
ATOM   1816  OE1 GLN B 590      59.120  31.941 -22.819  1.00   0.0           O  
ATOM   1817  N   GLN B 591      64.904  29.724 -21.994  1.00   0.0           N  
ATOM   1818  CA  GLN B 591      66.293  29.372 -22.251  1.00   0.0           C  
ATOM   1819  C   GLN B 591      66.384  28.109 -23.107  1.00   0.0           C  
ATOM   1820  O   GLN B 591      67.248  27.998 -23.977  1.00   0.0           O  
ATOM   1821  CB  GLN B 591      67.036  29.181 -20.928  1.00   0.0           C  
ATOM   1822  CG  GLN B 591      68.550  29.176 -21.033  1.00   0.0           C  
ATOM   1823  CD  GLN B 591      69.211  28.682 -19.759  1.00   0.0           C  
ATOM   1824  NE2 GLN B 591      70.074  29.506 -19.180  1.00   0.0           N  
ATOM   1825  OE1 GLN B 591      68.945  27.571 -19.298  1.00   0.0           O  
ATOM   1826  N   LEU B 592      65.474  27.169 -22.856  1.00   0.0           N  
ATOM   1827  CA  LEU B 592      65.408  25.927 -23.617  1.00   0.0           C  
ATOM   1828  C   LEU B 592      65.079  26.205 -25.071  1.00   0.0           C  
ATOM   1829  O   LEU B 592      65.836  25.842 -25.968  1.00   0.0           O  
ATOM   1830  CB  LEU B 592      64.366  24.983 -23.015  1.00   0.0           C  
ATOM   1831  CG  LEU B 592      64.892  23.592 -22.681  1.00   0.0           C  
ATOM   1832  CD1 LEU B 592      66.090  23.697 -21.758  1.00   0.0           C  
ATOM   1833  CD2 LEU B 592      63.804  22.747 -22.049  1.00   0.0           C  
ATOM   1834  N   LEU B 593      63.939  26.851 -25.289  1.00   0.0           N  
ATOM   1835  CA  LEU B 593      63.536  27.312 -26.611  1.00   0.0           C  
ATOM   1836  C   LEU B 593      64.648  28.095 -27.289  1.00   0.0           C  
ATOM   1837  O   LEU B 593      64.832  28.003 -28.501  1.00   0.0           O  
ATOM   1838  CB  LEU B 593      62.290  28.190 -26.513  1.00   0.0           C  
ATOM   1839  CG  LEU B 593      60.983  27.494 -26.161  1.00   0.0           C  
ATOM   1840  CD1 LEU B 593      60.006  28.493 -25.574  1.00   0.0           C  
ATOM   1841  CD2 LEU B 593      60.401  26.838 -27.399  1.00   0.0           C  
ATOM   1842  N   GLY B 594      65.380  28.870 -26.492  1.00   0.0           N  
ATOM   1843  CA  GLY B 594      66.477  29.677 -26.991  1.00   0.0           C  
ATOM   1844  C   GLY B 594      67.595  28.844 -27.580  1.00   0.0           C  
ATOM   1845  O   GLY B 594      68.014  29.083 -28.715  1.00   0.0           O  
ATOM   1846  N   ILE B 595      68.077  27.859 -26.824  1.00   0.0           N  
ATOM   1847  CA  ILE B 595      69.158  26.997 -27.293  1.00   0.0           C  
ATOM   1848  C   ILE B 595      68.667  25.900 -28.236  1.00   0.0           C  
ATOM   1849  O   ILE B 595      69.412  24.987 -28.588  1.00   0.0           O  
ATOM   1850  CB  ILE B 595      69.916  26.343 -26.119  1.00   0.0           C  
ATOM   1851  CG1 ILE B 595      69.005  25.401 -25.341  1.00   0.0           C  
ATOM   1852  CG2 ILE B 595      70.505  27.404 -25.203  1.00   0.0           C  
ATOM   1853  CD1 ILE B 595      69.683  24.742 -24.167  1.00   0.0           C  
ATOM   1854  N   TRP B 596      67.406  25.992 -28.634  1.00   0.0           N  
ATOM   1855  CA  TRP B 596      66.885  25.184 -29.725  1.00 0.002           C  
ATOM   1856  C   TRP B 596      66.742  26.063 -30.966  1.00 0.002           C  
ATOM   1857  O   TRP B 596      66.466  25.576 -32.063  1.00 0.002           O  
ATOM   1858  CB  TRP B 596      65.544  24.561 -29.354  1.00 0.002           C  
ATOM   1859  CG  TRP B 596      65.611  23.574 -28.238  1.00   0.0           C  
ATOM   1860  CD1 TRP B 596      66.712  22.902 -27.790  1.00   0.0           C  
ATOM   1861  CD2 TRP B 596      64.519  23.142 -27.424  1.00 0.001           C  
ATOM   1862  CE2 TRP B 596      65.027  22.207 -26.501  1.00 0.001           C  
ATOM   1863  CE3 TRP B 596      63.158  23.456 -27.385  1.00   0.0           C  
ATOM   1864  NE1 TRP B 596      66.370  22.075 -26.745  1.00 0.001           N  
ATOM   1865  CZ2 TRP B 596      64.220  21.581 -25.554  1.00   0.0           C  
ATOM   1866  CZ3 TRP B 596      62.362  22.841 -26.444  1.00   0.0           C  
ATOM   1867  CH2 TRP B 596      62.892  21.912 -25.541  1.00   0.0           C  
ATOM   1868  N   GLY B 597      66.934  27.366 -30.777  1.00   0.0           N  
ATOM   1869  CA  GLY B 597      66.809  28.336 -31.852  1.00   0.0           C  
ATOM   1870  C   GLY B 597      65.363  28.677 -32.138  1.00   0.0           C  
ATOM   1871  O   GLY B 597      64.992  28.979 -33.274  1.00 0.002           O  
ATOM   1872  N   CYS B 598      64.544  28.635 -31.096  1.00   0.0           N  
ATOM   1873  CA  CYS B 598      63.113  28.860 -31.231  1.00   0.0           C  
ATOM   1874  C   CYS B 598      62.651  30.012 -30.352  1.00   0.0           C  
ATOM   1875  O   CYS B 598      61.501  30.050 -29.924  1.00   0.0           O  
ATOM   1876  CB  CYS B 598      62.346  27.590 -30.876  1.00   0.0           C  
ATOM   1877  SG  CYS B 598      62.736  26.186 -31.938  1.00 0.002           S  
ATOM   1878  N   SER B 599      63.559  30.945 -30.084  1.00   0.0           N  
ATOM   1879  CA  SER B 599      63.240  32.116 -29.279  1.00   0.0           C  
ATOM   1880  C   SER B 599      62.122  32.949 -29.903  1.00   0.0           C  
ATOM   1881  O   SER B 599      62.146  33.252 -31.098  1.00   0.0           O  
ATOM   1882  CB  SER B 599      64.484  32.982 -29.083  1.00   0.0           C  
ATOM   1883  OG  SER B 599      64.136  34.294 -28.674  1.00   0.0           O  
ATOM   1884  N   GLY B 600      61.135  33.303 -29.082  1.00   0.0           N  
ATOM   1885  CA  GLY B 600      60.038  34.155 -29.507  1.00   0.0           C  
ATOM   1886  C   GLY B 600      59.093  33.492 -30.485  1.00   0.0           C  
ATOM   1887  O   GLY B 600      58.393  34.168 -31.236  1.00   0.0           O  
ATOM   1888  N   ARG B 601      59.081  32.164 -30.475  1.00   0.0           N  
ATOM   1889  CA  ARG B 601      58.196  31.398 -31.341  1.00   0.0           C  
ATOM   1890  C   ARG B 601      57.292  30.483 -30.533  1.00   0.0           C  
ATOM   1891  O   ARG B 601      57.762  29.715 -29.694  1.00   0.0           O  
ATOM   1892  CB  ARG B 601      59.002  30.578 -32.346  1.00   0.0           C  
ATOM   1893  CG  ARG B 601      59.796  31.417 -33.319  1.00   0.0           C  
ATOM   1894  CD  ARG B 601      59.822  30.784 -34.693  1.00   0.0           C  
ATOM   1895  NE  ARG B 601      59.991  31.789 -35.738  1.00   0.0           N  
ATOM   1896  CZ  ARG B 601      61.168  32.199 -36.199  1.00   0.0           C  
ATOM   1897  NH1 ARG B 601      62.292  31.687 -35.712  1.00   0.0           N1+
ATOM   1898  NH2 ARG B 601      61.220  33.119 -37.152  1.00   0.0           N  
ATOM   1899  N   LEU B 602      55.992  30.566 -30.791  1.00   0.0           N  
ATOM   1900  CA  LEU B 602      55.037  29.700 -30.118  1.00   0.0           C  
ATOM   1901  C   LEU B 602      54.915  28.387 -30.870  1.00   0.0           C  
ATOM   1902  O   LEU B 602      54.526  27.365 -30.304  1.00   0.0           O  
ATOM   1903  CB  LEU B 602      53.680  30.384 -30.003  1.00   0.0           C  
ATOM   1904  CG  LEU B 602      53.666  31.618 -29.103  1.00   0.0           C  
ATOM   1905  CD1 LEU B 602      52.388  32.396 -29.309  1.00   0.0           C  
ATOM   1906  CD2 LEU B 602      53.825  31.229 -27.642  1.00   0.0           C  
ATOM   1907  N   ILE B 603      55.241  28.434 -32.157  1.00   0.0           N  
ATOM   1908  CA  ILE B 603      55.374  27.240 -32.979  1.00   0.0           C  
ATOM   1909  C   ILE B 603      56.673  27.359 -33.753  1.00   0.0           C  
ATOM   1910  O   ILE B 603      56.829  28.258 -34.577  1.00   0.0           O  
ATOM   1911  CB  ILE B 603      54.206  27.052 -33.968  1.00   0.0           C  
ATOM   1912  CG1 ILE B 603      52.857  27.058 -33.234  1.00   0.0           C  
ATOM   1913  CG2 ILE B 603      54.401  25.771 -34.762  1.00   0.0           C  
ATOM   1914  CD1 ILE B 603      51.650  26.848 -34.142  1.00   0.0           C  
ATOM   1915  N   CYS B 604      57.607  26.457 -33.481  1.00   0.0           N  
ATOM   1916  CA  CYS B 604      58.935  26.545 -34.068  1.00   0.0           C  
ATOM   1917  C   CYS B 604      59.311  25.261 -34.797  1.00 0.002           C  
ATOM   1918  O   CYS B 604      59.340  24.184 -34.199  1.00 0.002           O  
ATOM   1919  CB  CYS B 604      59.967  26.866 -32.982  1.00   0.0           C  
ATOM   1920  SG  CYS B 604      61.681  26.861 -33.540  1.00 0.002           S  
ATOM   1921  N   CYS B 605      59.581  25.383 -36.094  1.00 0.002           N  
ATOM   1922  CA  CYS B 605      60.091  24.270 -36.886  1.00 0.002           C  
ATOM   1923  C   CYS B 605      61.561  24.023 -36.593  1.00 0.002           C  
ATOM   1924  O   CYS B 605      62.316  24.961 -36.340  1.00 0.002           O  
ATOM   1925  CB  CYS B 605      59.915  24.537 -38.380  1.00 0.002           C  
ATOM   1926  SG  CYS B 605      58.216  24.766 -38.908  1.00 0.002           S  
ATOM   1927  N   THR B 606      61.972  22.762 -36.645  1.00 0.002           N  
ATOM   1928  CA  THR B 606      63.363  22.434 -36.382  1.00 0.002           C  
ATOM   1929  C   THR B 606      63.996  21.690 -37.543  1.00 0.002           C  
ATOM   1930  O   THR B 606      63.378  21.493 -38.591  1.00 0.002           O  
ATOM   1931  CB  THR B 606      63.520  21.583 -35.116  1.00 0.002           C  
ATOM   1932  CG2 THR B 606      62.682  22.153 -33.992  1.00 0.002           C  
ATOM   1933  OG1 THR B 606      63.108  20.237 -35.381  1.00 0.002           O  
ATOM   1934  N   ASN B 607      65.244  21.290 -37.344  1.00 0.002           N  
ATOM   1935  CA  ASN B 607      65.972  20.541 -38.349  1.00 0.002           C  
ATOM   1936  C   ASN B 607      65.909  19.059 -38.039  1.00 0.004           C  
ATOM   1937  O   ASN B 607      66.235  18.219 -38.872  1.00 0.005           O  
ATOM   1938  CB  ASN B 607      67.424  21.007 -38.408  1.00 0.002           C  
ATOM   1939  CG  ASN B 607      68.012  20.894 -39.793  1.00 0.002           C  
ATOM   1940  ND2 ASN B 607      67.794  21.918 -40.610  1.00 0.002           N  
ATOM   1941  OD1 ASN B 607      68.649  19.897 -40.133  1.00 0.005           O  
ATOM   1942  N   VAL B 608      65.479  18.753 -36.821  1.00 0.002           N  
ATOM   1943  CA  VAL B 608      65.423  17.382 -36.346  1.00 0.988           C  
ATOM   1944  C   VAL B 608      64.257  16.608 -36.945  1.00 0.988           C  
ATOM   1945  O   VAL B 608      63.100  16.984 -36.758  1.00 0.988           O  
ATOM   1946  CB  VAL B 608      65.303  17.330 -34.825  1.00 0.988           C  
ATOM   1947  CG1 VAL B 608      65.092  15.898 -34.372  1.00 0.988           C  
ATOM   1948  CG2 VAL B 608      66.533  17.960 -34.181  1.00 0.002           C  
ATOM   1949  N   PRO B 609      64.564  15.511 -37.650  1.00 0.988           N  
ATOM   1950  CA  PRO B 609      63.550  14.644 -38.248  1.00 0.988           C  
ATOM   1951  C   PRO B 609      62.842  13.813 -37.190  1.00 0.988           C  
ATOM   1952  O   PRO B 609      63.467  13.427 -36.197  1.00 0.992           O  
ATOM   1953  CB  PRO B 609      64.363  13.757 -39.189  1.00 0.988           C  
ATOM   1954  CG  PRO B 609      65.691  13.666 -38.537  1.00 0.988           C  
ATOM   1955  CD  PRO B 609      65.930  15.005 -37.892  1.00 0.988           C  
ATOM   1956  N   TRP B 610      61.556  13.545 -37.392  1.00 0.988           N  
ATOM   1957  CA  TRP B 610      60.814  12.742 -36.437  1.00 0.999           C  
ATOM   1958  C   TRP B 610      61.198  11.268 -36.572  1.00 0.999           C  
ATOM   1959  O   TRP B 610      61.620  10.818 -37.638  1.00 0.999           O  
ATOM   1960  CB  TRP B 610      59.305  12.921 -36.618  1.00 0.999           C  
ATOM   1961  CG  TRP B 610      58.550  12.316 -35.482  1.00 0.999           C  
ATOM   1962  CD1 TRP B 610      57.905  11.115 -35.470  1.00 0.999           C  
ATOM   1963  CD2 TRP B 610      58.408  12.861 -34.167  1.00 0.999           C  
ATOM   1964  CE2 TRP B 610      57.648  11.945 -33.415  1.00 0.999           C  
ATOM   1965  CE3 TRP B 610      58.841  14.042 -33.555  1.00 0.999           C  
ATOM   1966  NE1 TRP B 610      57.355  10.887 -34.234  1.00 0.999           N  
ATOM   1967  CZ2 TRP B 610      57.311  12.173 -32.080  1.00 0.999           C  
ATOM   1968  CZ3 TRP B 610      58.507  14.266 -32.234  1.00 0.999           C  
ATOM   1969  CH2 TRP B 610      57.749  13.335 -31.509  1.00 0.999           C  
ATOM   1970  N   ASN B 611      61.055  10.529 -35.477  1.00 0.999           N  
ATOM   1971  CA  ASN B 611      61.446   9.125 -35.400  1.00 0.999           C  
ATOM   1972  C   ASN B 611      60.216   8.268 -35.111  1.00 0.999           C  
ATOM   1973  O   ASN B 611      59.478   8.539 -34.165  1.00 0.999           O  
ATOM   1974  CB  ASN B 611      62.511   8.959 -34.313  1.00 0.999           C  
ATOM   1975  CG  ASN B 611      63.154   7.582 -34.279  1.00 0.999           C  
ATOM   1976  ND2 ASN B 611      64.179   7.455 -33.435  1.00 0.992           N  
ATOM   1977  OD1 ASN B 611      62.749   6.654 -34.982  1.00 0.999           O  
ATOM   1978  N   ALA B 612      59.984   7.248 -35.935  1.00 0.999           N  
ATOM   1979  CA  ALA B 612      58.819   6.386 -35.768  1.00 0.999           C  
ATOM   1980  C   ALA B 612      58.823   5.718 -34.402  1.00 0.999           C  
ATOM   1981  O   ALA B 612      57.770   5.471 -33.816  1.00 0.999           O  
ATOM   1982  CB  ALA B 612      58.770   5.337 -36.865  1.00 0.999           C  
ATOM   1983  N   SER B 613      60.021   5.436 -33.901  1.00 0.999           N  
ATOM   1984  CA  SER B 613      60.189   4.840 -32.582  1.00 0.999           C  
ATOM   1985  C   SER B 613      59.567   5.731 -31.518  1.00   1.0           C  
ATOM   1986  O   SER B 613      58.982   5.245 -30.552  1.00   1.0           O  
ATOM   1987  CB  SER B 613      61.669   4.607 -32.278  1.00 0.999           C  
ATOM   1988  OG  SER B 613      62.280   3.825 -33.289  1.00 0.999           O  
ATOM   1989  N   TRP B 614      59.702   7.040 -31.703  1.00   1.0           N  
ATOM   1990  CA  TRP B 614      59.043   8.000 -30.830  1.00   1.0           C  
ATOM   1991  C   TRP B 614      57.535   7.855 -30.987  1.00   1.0           C  
ATOM   1992  O   TRP B 614      56.808   7.690 -30.006  1.00   1.0           O  
ATOM   1993  CB  TRP B 614      59.481   9.425 -31.158  1.00   1.0           C  
ATOM   1994  CG  TRP B 614      60.960   9.636 -31.069  1.00   1.0           C  
ATOM   1995  CD1 TRP B 614      61.866   8.844 -30.426  1.00   1.0           C  
ATOM   1996  CD2 TRP B 614      61.708  10.715 -31.642  1.00   1.0           C  
ATOM   1997  CE2 TRP B 614      63.060  10.509 -31.307  1.00   1.0           C  
ATOM   1998  CE3 TRP B 614      61.366  11.828 -32.414  1.00 0.999           C  
ATOM   1999  NE1 TRP B 614      63.129   9.360 -30.564  1.00   1.0           N  
ATOM   2000  CZ2 TRP B 614      64.070  11.380 -31.713  1.00 0.992           C  
ATOM   2001  CZ3 TRP B 614      62.367  12.690 -32.815  1.00 0.992           C  
ATOM   2002  CH2 TRP B 614      63.703  12.462 -32.464  1.00 0.992           C  
ATOM   2003  N   SER B 615      57.082   7.910 -32.237  1.00 0.999           N  
ATOM   2004  CA  SER B 615      55.679   7.691 -32.577  1.00 0.999           C  
ATOM   2005  C   SER B 615      55.517   7.551 -34.086  1.00 0.999           C  
ATOM   2006  O   SER B 615      56.170   8.245 -34.863  1.00 0.999           O  
ATOM   2007  CB  SER B 615      54.807   8.833 -32.059  1.00 0.999           C  
ATOM   2008  OG  SER B 615      53.433   8.542 -32.247  1.00 0.999           O  
ATOM   2009  N   ASN B 616      54.637   6.649 -34.495  1.00 0.999           N  
ATOM   2010  CA  ASN B 616      54.423   6.402 -35.910  1.00 0.999           C  
ATOM   2011  C   ASN B 616      53.000   6.725 -36.329  1.00 0.999           C  
ATOM   2012  O   ASN B 616      52.441   6.084 -37.216  1.00 0.999           O  
ATOM   2013  CB  ASN B 616      54.747   4.953 -36.245  1.00 0.999           C  
ATOM   2014  CG  ASN B 616      54.118   3.976 -35.278  1.00 0.999           C  
ATOM   2015  ND2 ASN B 616      53.278   3.102 -35.803  1.00 0.975           N  
ATOM   2016  OD1 ASN B 616      54.375   4.013 -34.073  1.00 0.999           O  
ATOM   2017  N   LYS B 617      52.417   7.724 -35.683  1.00 0.999           N  
ATOM   2018  CA  LYS B 617      51.077   8.154 -36.028  1.00   1.0           C  
ATOM   2019  C   LYS B 617      51.145   9.184 -37.144  1.00 0.972           C  
ATOM   2020  O   LYS B 617      52.079   9.985 -37.195  1.00 0.996           O  
ATOM   2021  CB  LYS B 617      50.369   8.733 -34.807  1.00   1.0           C  
ATOM   2022  CG  LYS B 617      50.245   7.778 -33.638  1.00   1.0           C  
ATOM   2023  CD  LYS B 617      49.571   8.454 -32.458  1.00   1.0           C  
ATOM   2024  CE  LYS B 617      49.041   7.438 -31.461  1.00   1.0           C  
ATOM   2025  NZ  LYS B 617      50.115   6.561 -30.924  1.00 0.999           N1+
ATOM   2026  N   SER B 618      50.162   9.161 -38.039  1.00   1.0           N  
ATOM   2027  CA  SER B 618      50.069  10.171 -39.089  1.00 0.972           C  
ATOM   2028  C   SER B 618      49.711  11.527 -38.485  1.00   1.0           C  
ATOM   2029  O   SER B 618      49.519  11.639 -37.273  1.00   1.0           O  
ATOM   2030  CB  SER B 618      49.028   9.776 -40.136  1.00 0.972           C  
ATOM   2031  OG  SER B 618      47.714   9.994 -39.651  1.00   1.0           O  
ATOM   2032  N   TYR B 619      49.623  12.552 -39.328  1.00   1.0           N  
ATOM   2033  CA  TYR B 619      49.219  13.875 -38.866  1.00   1.0           C  
ATOM   2034  C   TYR B 619      47.881  13.786 -38.144  1.00 0.977           C  
ATOM   2035  O   TYR B 619      47.772  14.121 -36.964  1.00 0.977           O  
ATOM   2036  CB  TYR B 619      49.121  14.866 -40.035  1.00 0.051           C  
ATOM   2037  CG  TYR B 619      48.505  16.193 -39.647  1.00 0.977           C  
ATOM   2038  CD1 TYR B 619      47.130  16.392 -39.708  1.00 0.977           C  
ATOM   2039  CD2 TYR B 619      49.297  17.245 -39.213  1.00 0.051           C  
ATOM   2040  CE1 TYR B 619      46.566  17.596 -39.337  1.00 0.977           C  
ATOM   2041  CE2 TYR B 619      48.742  18.453 -38.844  1.00  0.05           C  
ATOM   2042  CZ  TYR B 619      47.378  18.624 -38.908  1.00  0.05           C  
ATOM   2043  OH  TYR B 619      46.825  19.830 -38.540  1.00 0.008           O  
ATOM   2044  N   SER B 620      46.872  13.310 -38.863  1.00 0.977           N  
ATOM   2045  CA  SER B 620      45.511  13.275 -38.348  1.00 0.977           C  
ATOM   2046  C   SER B 620      45.371  12.280 -37.195  1.00 0.977           C  
ATOM   2047  O   SER B 620      44.535  12.464 -36.309  1.00 0.977           O  
ATOM   2048  CB  SER B 620      44.536  12.929 -39.470  1.00 0.977           C  
ATOM   2049  OG  SER B 620      43.286  13.559 -39.264  1.00 0.977           O  
ATOM   2050  N   GLU B 621      46.200  11.236 -37.201  1.00 0.999           N  
ATOM   2051  CA  GLU B 621      46.218  10.261 -36.113  1.00 0.999           C  
ATOM   2052  C   GLU B 621      46.654  10.900 -34.803  1.00 0.999           C  
ATOM   2053  O   GLU B 621      46.420  10.352 -33.724  1.00 0.999           O  
ATOM   2054  CB  GLU B 621      47.145   9.095 -36.445  1.00 0.999           C  
ATOM   2055  CG  GLU B 621      46.481   7.962 -37.203  1.00 0.999           C  
ATOM   2056  CD  GLU B 621      47.278   6.674 -37.134  1.00 0.999           C  
ATOM   2057  OE1 GLU B 621      48.229   6.518 -37.929  1.00 0.999           O  
ATOM   2058  OE2 GLU B 621      46.958   5.825 -36.277  1.00 0.999           O1-
ATOM   2059  N   ILE B 622      47.303  12.056 -34.911  1.00 0.999           N  
ATOM   2060  CA  ILE B 622      47.731  12.826 -33.756  1.00 0.999           C  
ATOM   2061  C   ILE B 622      46.832  14.031 -33.571  1.00 0.977           C  
ATOM   2062  O   ILE B 622      46.088  14.138 -32.594  1.00 0.977           O  
ATOM   2063  CB  ILE B 622      49.177  13.316 -33.918  1.00 0.999           C  
ATOM   2064  CG1 ILE B 622      50.117  12.142 -34.125  1.00 0.999           C  
ATOM   2065  CG2 ILE B 622      49.622  14.107 -32.708  1.00 0.999           C  
ATOM   2066  CD1 ILE B 622      51.502  12.559 -34.487  1.00 0.999           C  
ATOM   2067  N   TRP B 623      46.902  14.927 -34.548  1.00 0.977           N  
ATOM   2068  CA  TRP B 623      46.346  16.266 -34.436  1.00 0.977           C  
ATOM   2069  C   TRP B 623      44.826  16.290 -34.428  1.00 0.977           C  
ATOM   2070  O   TRP B 623      44.220  17.245 -33.949  1.00  0.97           O  
ATOM   2071  CB  TRP B 623      46.890  17.131 -35.578  1.00 0.977           C  
ATOM   2072  CG  TRP B 623      48.370  17.298 -35.470  1.00 0.977           C  
ATOM   2073  CD1 TRP B 623      49.328  16.564 -36.099  1.00 0.977           C  
ATOM   2074  CD2 TRP B 623      49.065  18.233 -34.638  1.00 0.977           C  
ATOM   2075  CE2 TRP B 623      50.443  18.019 -34.831  1.00 0.977           C  
ATOM   2076  CE3 TRP B 623      48.656  19.238 -33.753  1.00  0.97           C  
ATOM   2077  NE1 TRP B 623      50.578  16.996 -35.729  1.00 0.977           N  
ATOM   2078  CZ2 TRP B 623      51.415  18.769 -34.172  1.00 0.049           C  
ATOM   2079  CZ3 TRP B 623      49.620  19.980 -33.102  1.00 0.007           C  
ATOM   2080  CH2 TRP B 623      50.984  19.741 -33.313  1.00 0.007           C  
ATOM   2081  N   ASP B 624      44.210  15.237 -34.951  1.00 0.977           N  
ATOM   2082  CA  ASP B 624      42.757  15.186 -35.042  1.00 0.977           C  
ATOM   2083  C   ASP B 624      42.192  14.088 -34.148  1.00  0.97           C  
ATOM   2084  O   ASP B 624      41.004  13.768 -34.211  1.00  0.97           O  
ATOM   2085  CB  ASP B 624      42.320  14.962 -36.491  1.00 0.977           C  
ATOM   2086  CG  ASP B 624      42.677  16.125 -37.400  1.00 0.977           C  
ATOM   2087  OD1 ASP B 624      43.417  17.028 -36.962  1.00 0.977           O  
ATOM   2088  OD2 ASP B 624      42.220  16.133 -38.562  1.00 0.977           O1-
ATOM   2089  N   ASN B 625      43.049  13.531 -33.301  1.00 0.977           N  
ATOM   2090  CA  ASN B 625      42.695  12.339 -32.550  1.00  0.97           C  
ATOM   2091  C   ASN B 625      43.198  12.355 -31.113  1.00  0.97           C  
ATOM   2092  O   ASN B 625      42.631  11.698 -30.246  1.00  0.97           O  
ATOM   2093  CB  ASN B 625      43.237  11.118 -33.295  1.00 0.977           C  
ATOM   2094  CG  ASN B 625      42.923   9.813 -32.604  1.00 0.977           C  
ATOM   2095  ND2 ASN B 625      43.970   9.049 -32.308  1.00 0.977           N  
ATOM   2096  OD1 ASN B 625      41.765   9.484 -32.352  1.00  0.97           O  
ATOM   2097  N   LEU B 626      44.255  13.118 -30.856  1.00  0.97           N  
ATOM   2098  CA  LEU B 626      44.857  13.144 -29.530  1.00  0.97           C  
ATOM   2099  C   LEU B 626      44.755  14.500 -28.853  1.00  0.97           C  
ATOM   2100  O   LEU B 626      44.696  15.537 -29.514  1.00  0.97           O  
ATOM   2101  CB  LEU B 626      46.334  12.751 -29.600  1.00  0.97           C  
ATOM   2102  CG  LEU B 626      46.700  11.329 -29.997  1.00 0.977           C  
ATOM   2103  CD1 LEU B 626      48.204  11.210 -30.146  1.00 0.999           C  
ATOM   2104  CD2 LEU B 626      46.186  10.364 -28.951  1.00  0.97           C  
ATOM   2105  N   THR B 627      44.738  14.482 -27.525  1.00  0.97           N  
ATOM   2106  CA  THR B 627      44.933  15.695 -26.750  1.00 0.999           C  
ATOM   2107  C   THR B 627      46.414  15.765 -26.408  1.00  0.97           C  
ATOM   2108  O   THR B 627      47.112  14.752 -26.458  1.00  0.97           O  
ATOM   2109  CB  THR B 627      44.074  15.727 -25.473  1.00 0.999           C  
ATOM   2110  CG2 THR B 627      42.621  15.455 -25.804  1.00 0.999           C  
ATOM   2111  OG1 THR B 627      44.539  14.740 -24.545  1.00 0.999           O  
ATOM   2112  N   TRP B 628      46.903  16.954 -26.084  1.00 0.963           N  
ATOM   2113  CA  TRP B 628      48.332  17.133 -25.872  1.00 0.963           C  
ATOM   2114  C   TRP B 628      48.851  16.294 -24.715  1.00   0.0           C  
ATOM   2115  O   TRP B 628      49.872  15.626 -24.843  1.00   0.0           O  
ATOM   2116  CB  TRP B 628      48.655  18.611 -25.642  1.00   0.0           C  
ATOM   2117  CG  TRP B 628      49.052  19.322 -26.899  1.00   0.0           C  
ATOM   2118  CD1 TRP B 628      48.276  20.147 -27.655  1.00   0.0           C  
ATOM   2119  CD2 TRP B 628      50.326  19.257 -27.552  1.00   0.0           C  
ATOM   2120  CE2 TRP B 628      50.249  20.074 -28.694  1.00   0.0           C  
ATOM   2121  CE3 TRP B 628      51.524  18.590 -27.278  1.00   0.0           C  
ATOM   2122  NE1 TRP B 628      48.988  20.607 -28.734  1.00   0.0           N  
ATOM   2123  CZ2 TRP B 628      51.325  20.245 -29.564  1.00   0.0           C  
ATOM   2124  CZ3 TRP B 628      52.592  18.759 -28.141  1.00   0.0           C  
ATOM   2125  CH2 TRP B 628      52.485  19.580 -29.270  1.00 0.001           C  
ATOM   2126  N   VAL B 629      48.143  16.323 -23.594  1.00   0.0           N  
ATOM   2127  CA  VAL B 629      48.557  15.562 -22.421  1.00   0.0           C  
ATOM   2128  C   VAL B 629      48.530  14.064 -22.738  1.00   0.0           C  
ATOM   2129  O   VAL B 629      49.389  13.303 -22.286  1.00   0.0           O  
ATOM   2130  CB  VAL B 629      47.666  15.887 -21.194  1.00   0.0           C  
ATOM   2131  CG1 VAL B 629      46.200  15.936 -21.586  1.00 0.988           C  
ATOM   2132  CG2 VAL B 629      47.903  14.895 -20.071  1.00   0.0           C  
ATOM   2133  N   GLU B 630      47.551  13.663 -23.542  1.00   0.0           N  
ATOM   2134  CA  GLU B 630      47.441  12.296 -24.031  1.00 0.963           C  
ATOM   2135  C   GLU B 630      48.676  11.925 -24.835  1.00 0.963           C  
ATOM   2136  O   GLU B 630      49.292  10.885 -24.617  1.00   0.0           O  
ATOM   2137  CB  GLU B 630      46.188  12.150 -24.892  1.00 0.963           C  
ATOM   2138  CG  GLU B 630      45.723  10.737 -25.131  1.00 0.963           C  
ATOM   2139  CD  GLU B 630      44.355  10.702 -25.778  1.00 0.963           C  
ATOM   2140  OE1 GLU B 630      43.706  11.770 -25.857  1.00 0.999           O  
ATOM   2141  OE2 GLU B 630      43.927   9.610 -26.209  1.00 0.963           O1-
ATOM   2142  N   TRP B 631      49.035  12.800 -25.764  1.00 0.963           N  
ATOM   2143  CA  TRP B 631      50.188  12.585 -26.626  1.00 0.963           C  
ATOM   2144  C   TRP B 631      51.509  12.697 -25.883  1.00 0.969           C  
ATOM   2145  O   TRP B 631      52.412  11.891 -26.091  1.00 0.969           O  
ATOM   2146  CB  TRP B 631      50.159  13.577 -27.773  1.00 0.963           C  
ATOM   2147  CG  TRP B 631      51.474  13.831 -28.439  1.00 0.963           C  
ATOM   2148  CD1 TRP B 631      52.356  14.837 -28.163  1.00   0.0           C  
ATOM   2149  CD2 TRP B 631      52.043  13.093 -29.526  1.00 0.991           C  
ATOM   2150  CE2 TRP B 631      53.270  13.706 -29.851  1.00 0.928           C  
ATOM   2151  CE3 TRP B 631      51.638  11.969 -30.255  1.00 0.999           C  
ATOM   2152  NE1 TRP B 631      53.438  14.767 -29.002  1.00 0.001           N  
ATOM   2153  CZ2 TRP B 631      54.096  13.232 -30.869  1.00 0.995           C  
ATOM   2154  CZ3 TRP B 631      52.457  11.503 -31.265  1.00 0.999           C  
ATOM   2155  CH2 TRP B 631      53.671  12.132 -31.564  1.00 0.999           C  
ATOM   2156  N   GLU B 632      51.621  13.693 -25.015  1.00   0.0           N  
ATOM   2157  CA  GLU B 632      52.834  13.869 -24.229  1.00 0.969           C  
ATOM   2158  C   GLU B 632      53.091  12.673 -23.328  1.00 0.969           C  
ATOM   2159  O   GLU B 632      54.218  12.438 -22.907  1.00 0.969           O  
ATOM   2160  CB  GLU B 632      52.755  15.144 -23.392  1.00 0.969           C  
ATOM   2161  CG  GLU B 632      52.915  16.415 -24.203  1.00   0.0           C  
ATOM   2162  CD  GLU B 632      54.243  16.479 -24.942  1.00   0.0           C  
ATOM   2163  OE1 GLU B 632      55.260  15.976 -24.414  1.00 0.969           O  
ATOM   2164  OE2 GLU B 632      54.267  17.031 -26.061  1.00   0.0           O1-
ATOM   2165  N   ARG B 633      52.033  11.925 -23.037  1.00 0.969           N  
ATOM   2166  CA  ARG B 633      52.147  10.713 -22.240  1.00 0.969           C  
ATOM   2167  C   ARG B 633      52.685   9.568 -23.093  1.00 0.969           C  
ATOM   2168  O   ARG B 633      53.336   8.657 -22.587  1.00 0.969           O  
ATOM   2169  CB  ARG B 633      50.794  10.340 -21.632  1.00 0.969           C  
ATOM   2170  CG  ARG B 633      50.850   9.183 -20.647  1.00 0.969           C  
ATOM   2171  CD  ARG B 633      49.507   8.967 -19.972  1.00   0.0           C  
ATOM   2172  NE  ARG B 633      49.066  10.153 -19.243  1.00   0.0           N  
ATOM   2173  CZ  ARG B 633      47.936  10.226 -18.548  1.00 0.003           C  
ATOM   2174  NH1 ARG B 633      47.126   9.178 -18.487  1.00 0.003           N1+
ATOM   2175  NH2 ARG B 633      47.613  11.346 -17.914  1.00 0.005           N  
ATOM   2176  N   GLU B 634      52.407   9.621 -24.391  1.00 0.969           N  
ATOM   2177  CA  GLU B 634      52.939   8.632 -25.320  1.00 0.969           C  
ATOM   2178  C   GLU B 634      54.423   8.889 -25.556  1.00 0.969           C  
ATOM   2179  O   GLU B 634      55.230   7.960 -25.631  1.00 0.969           O  
ATOM   2180  CB  GLU B 634      52.181   8.664 -26.647  1.00 0.999           C  
ATOM   2181  CG  GLU B 634      50.702   8.348 -26.538  1.00 0.969           C  
ATOM   2182  CD  GLU B 634      50.021   8.303 -27.893  1.00 0.991           C  
ATOM   2183  OE1 GLU B 634      50.610   8.802 -28.875  1.00 0.991           O  
ATOM   2184  OE2 GLU B 634      48.897   7.760 -27.977  1.00 0.991           O1-
ATOM   2185  N   ILE B 635      54.771  10.165 -25.660  1.00 0.969           N  
ATOM   2186  CA  ILE B 635      56.140  10.587 -25.928  1.00 0.969           C  
ATOM   2187  C   ILE B 635      56.898  10.787 -24.615  1.00 0.969           C  
ATOM   2188  O   ILE B 635      58.039  11.240 -24.600  1.00 0.969           O  
ATOM   2189  CB  ILE B 635      56.149  11.882 -26.762  1.00 0.969           C  
ATOM   2190  CG1 ILE B 635      55.156  11.750 -27.911  1.00 0.999           C  
ATOM   2191  CG2 ILE B 635      57.525  12.172 -27.329  1.00   1.0           C  
ATOM   2192  CD1 ILE B 635      55.485  10.612 -28.862  1.00   1.0           C  
ATOM   2193  N   SER B 636      56.245  10.428 -23.514  1.00 0.969           N  
ATOM   2194  CA  SER B 636      56.797  10.591 -22.172  1.00 0.969           C  
ATOM   2195  C   SER B 636      58.221  10.079 -22.043  1.00 0.969           C  
ATOM   2196  O   SER B 636      59.078  10.718 -21.434  1.00 0.969           O  
ATOM   2197  CB  SER B 636      55.914   9.867 -21.162  1.00 0.969           C  
ATOM   2198  OG  SER B 636      56.565   9.765 -19.911  1.00 0.969           O  
ATOM   2199  N   ASN B 637      58.462   8.918 -22.628  1.00 0.969           N  
ATOM   2200  CA  ASN B 637      59.762   8.285 -22.544  1.00 0.969           C  
ATOM   2201  C   ASN B 637      60.830   8.990 -23.372  1.00 0.969           C  
ATOM   2202  O   ASN B 637      61.914   9.283 -22.873  1.00 0.969           O  
ATOM   2203  CB  ASN B 637      59.642   6.823 -22.968  1.00 0.969           C  
ATOM   2204  CG  ASN B 637      59.127   5.948 -21.851  1.00 0.969           C  
ATOM   2205  ND2 ASN B 637      58.182   5.065 -22.163  1.00 0.969           N  
ATOM   2206  OD1 ASN B 637      59.572   6.069 -20.711  1.00 0.969           O  
ATOM   2207  N   TYR B 638      60.510   9.282 -24.629  1.00 0.969           N  
ATOM   2208  CA  TYR B 638      61.508   9.765 -25.582  1.00   1.0           C  
ATOM   2209  C   TYR B 638      61.696  11.282 -25.579  1.00 0.969           C  
ATOM   2210  O   TYR B 638      62.271  11.830 -26.515  1.00   1.0           O  
ATOM   2211  CB  TYR B 638      61.130   9.319 -26.998  1.00   1.0           C  
ATOM   2212  CG  TYR B 638      60.625   7.897 -27.081  1.00   1.0           C  
ATOM   2213  CD1 TYR B 638      61.509   6.827 -27.131  1.00   1.0           C  
ATOM   2214  CD2 TYR B 638      59.263   7.625 -27.115  1.00   1.0           C  
ATOM   2215  CE1 TYR B 638      61.049   5.526 -27.208  1.00   1.0           C  
ATOM   2216  CE2 TYR B 638      58.796   6.330 -27.192  1.00   1.0           C  
ATOM   2217  CZ  TYR B 638      59.690   5.283 -27.238  1.00   1.0           C  
ATOM   2218  OH  TYR B 638      59.219   3.991 -27.315  1.00   1.0           O  
ATOM   2219  N   THR B 639      61.231  11.958 -24.535  1.00 0.969           N  
ATOM   2220  CA  THR B 639      61.149  13.415 -24.583  1.00 0.969           C  
ATOM   2221  C   THR B 639      62.496  14.093 -24.374  1.00 0.969           C  
ATOM   2222  O   THR B 639      62.952  14.857 -25.226  1.00 0.969           O  
ATOM   2223  CB  THR B 639      60.157  13.960 -23.538  1.00 0.969           C  
ATOM   2224  CG2 THR B 639      60.083  15.475 -23.621  1.00 0.969           C  
ATOM   2225  OG1 THR B 639      58.853  13.420 -23.786  1.00 0.969           O  
ATOM   2226  N   GLN B 640      63.133  13.814 -23.243  1.00 0.969           N  
ATOM   2227  CA  GLN B 640      64.399  14.466 -22.916  1.00 0.969           C  
ATOM   2228  C   GLN B 640      65.468  14.154 -23.960  1.00 0.969           C  
ATOM   2229  O   GLN B 640      66.324  14.990 -24.253  1.00 0.969           O  
ATOM   2230  CB  GLN B 640      64.892  14.043 -21.534  1.00 0.969           C  
ATOM   2231  CG  GLN B 640      65.916  14.999 -20.941  1.00 0.969           C  
ATOM   2232  CD  GLN B 640      65.297  16.298 -20.453  1.00 0.969           C  
ATOM   2233  NE2 GLN B 640      65.907  17.420 -20.835  1.00   0.0           N  
ATOM   2234  OE1 GLN B 640      64.290  16.301 -19.754  1.00 0.969           O  
ATOM   2235  N   HIS B 641      65.416  12.952 -24.523  1.00 0.969           N  
ATOM   2236  CA  HIS B 641      66.342  12.583 -25.585  1.00 0.969           C  
ATOM   2237  C   HIS B 641      66.156  13.473 -26.797  1.00 0.969           C  
ATOM   2238  O   HIS B 641      67.122  13.847 -27.465  1.00 0.001           O  
ATOM   2239  CB  HIS B 641      66.139  11.128 -25.977  1.00 0.969           C  
ATOM   2240  CG  HIS B 641      66.889  10.734 -27.200  1.00   1.0           C  
ATOM   2241  CD2 HIS B 641      66.470  10.504 -28.464  1.00   1.0           C  
ATOM   2242  ND1 HIS B 641      68.253  10.545 -27.205  1.00 0.969           N  
ATOM   2243  CE1 HIS B 641      68.643  10.205 -28.419  1.00 0.001           C  
ATOM   2244  NE2 HIS B 641      67.581  10.170 -29.201  1.00 0.991           N  
ATOM   2245  N   ILE B 642      64.900  13.793 -27.086  1.00 0.969           N  
ATOM   2246  CA  ILE B 642      64.585  14.723 -28.151  1.00   1.0           C  
ATOM   2247  C   ILE B 642      65.137  16.087 -27.783  1.00 0.001           C  
ATOM   2248  O   ILE B 642      65.812  16.723 -28.583  1.00 0.001           O  
ATOM   2249  CB  ILE B 642      63.067  14.804 -28.407  1.00   1.0           C  
ATOM   2250  CG1 ILE B 642      62.591  13.536 -29.118  1.00   1.0           C  
ATOM   2251  CG2 ILE B 642      62.738  16.004 -29.258  1.00 0.987           C  
ATOM   2252  CD1 ILE B 642      61.086  13.400 -29.198  1.00   1.0           C  
ATOM   2253  N   TYR B 643      64.879  16.501 -26.546  1.00 0.001           N  
ATOM   2254  CA  TYR B 643      65.359  17.784 -26.036  1.00 0.001           C  
ATOM   2255  C   TYR B 643      66.861  17.919 -26.203  1.00 0.001           C  
ATOM   2256  O   TYR B 643      67.365  19.000 -26.520  1.00 0.001           O  
ATOM   2257  CB  TYR B 643      64.998  17.958 -24.559  1.00 0.001           C  
ATOM   2258  CG  TYR B 643      63.544  18.275 -24.292  1.00   0.0           C  
ATOM   2259  CD1 TYR B 643      62.603  18.263 -25.311  1.00   0.0           C  
ATOM   2260  CD2 TYR B 643      63.118  18.605 -23.016  1.00   0.0           C  
ATOM   2261  CE1 TYR B 643      61.274  18.556 -25.061  1.00   0.0           C  
ATOM   2262  CE2 TYR B 643      61.791  18.902 -22.755  1.00   0.0           C  
ATOM   2263  CZ  TYR B 643      60.874  18.876 -23.781  1.00   0.0           C  
ATOM   2264  OH  TYR B 643      59.551  19.169 -23.532  1.00   0.0           O  
ATOM   2265  N   ASN B 644      67.565  16.815 -25.966  1.00 0.001           N  
ATOM   2266  CA  ASN B 644      68.998  16.725 -26.209  1.00 0.001           C  
ATOM   2267  C   ASN B 644      69.296  16.899 -27.678  1.00 0.001           C  
ATOM   2268  O   ASN B 644      70.210  17.614 -28.072  1.00 0.001           O  
ATOM   2269  CB  ASN B 644      69.539  15.379 -25.730  1.00 0.001           C  
ATOM   2270  CG  ASN B 644      69.781  15.347 -24.240  1.00 0.001           C  
ATOM   2271  ND2 ASN B 644      68.723  15.558 -23.465  1.00 0.001           N  
ATOM   2272  OD1 ASN B 644      70.908  15.149 -23.786  1.00 0.001           O  
ATOM   2273  N   LEU B 645      68.546  16.131 -28.786  1.00 0.001           N  
ATOM   2274  CA  LEU B 645      68.726  16.308 -30.224  1.00 0.002           C  
ATOM   2275  C   LEU B 645      68.460  17.749 -30.635  1.00 0.002           C  
ATOM   2276  O   LEU B 645      69.214  18.326 -31.426  1.00 0.002           O  
ATOM   2277  CB  LEU B 645      67.805  15.365 -30.993  1.00 0.987           C  
ATOM   2278  CG  LEU B 645      67.889  13.877 -30.672  1.00 0.987           C  
ATOM   2279  CD1 LEU B 645      67.082  13.093 -31.685  1.00 0.987           C  
ATOM   2280  CD2 LEU B 645      69.331  13.417 -30.658  1.00 0.001           C  
ATOM   2281  N   LEU B 646      67.383  18.341 -30.110  1.00 0.002           N  
ATOM   2282  CA  LEU B 646      67.061  19.728 -30.426  1.00 0.002           C  
ATOM   2283  C   LEU B 646      68.235  20.646 -30.126  1.00 0.002           C  
ATOM   2284  O   LEU B 646      68.559  21.533 -30.923  1.00 0.002           O  
ATOM   2285  CB  LEU B 646      65.827  20.172 -29.643  1.00 0.002           C  
ATOM   2286  CG  LEU B 646      64.487  19.586 -30.088  1.00 0.002           C  
ATOM   2287  CD1 LEU B 646      63.389  20.004 -29.132  1.00 0.002           C  
ATOM   2288  CD2 LEU B 646      64.158  20.021 -31.503  1.00 0.002           C  
ATOM   2289  N   GLN B 647      68.863  20.341 -29.110  1.00 0.002           N  
ATOM   2290  CA  GLN B 647      69.964  21.196 -28.684  1.00   0.0           C  
ATOM   2291  C   GLN B 647      71.222  20.831 -29.460  1.00   0.0           C  
ATOM   2292  O   GLN B 647      72.007  21.702 -29.822  1.00   0.0           O  
ATOM   2293  CB  GLN B 647      70.233  21.089 -27.185  1.00 0.001           C  
ATOM   2294  CG  GLN B 647      71.381  22.007 -26.734  1.00   0.0           C  
ATOM   2295  CD  GLN B 647      71.833  21.762 -25.307  1.00   0.0           C  
ATOM   2296  NE2 GLN B 647      73.022  22.257 -24.966  1.00   0.0           N  
ATOM   2297  OE1 GLN B 647      71.128  21.132 -24.521  1.00 0.001           O  
ATOM   2298  N   GLU B 648      71.408  19.539 -29.712  1.00   0.0           N  
ATOM   2299  CA  GLU B 648      72.547  19.080 -30.497  1.00   0.0           C  
ATOM   2300  C   GLU B 648      72.471  19.601 -31.925  1.00 0.002           C  
ATOM   2301  O   GLU B 648      73.497  19.884 -32.535  1.00 0.002           O  
ATOM   2302  CB  GLU B 648      72.629  17.552 -30.503  1.00   0.0           C  
ATOM   2303  CG  GLU B 648      73.101  16.945 -29.199  1.00   0.0           C  
ATOM   2304  CD  GLU B 648      72.804  15.461 -29.107  1.00   0.0           C  
ATOM   2305  OE1 GLU B 648      72.927  14.758 -30.132  1.00   0.0           O  
ATOM   2306  OE2 GLU B 648      72.435  14.999 -28.005  1.00 0.001           O1-
ATOM   2307  N   SER B 649      71.258  19.715 -32.458  1.00 0.002           N  
ATOM   2308  CA  SER B 649      71.053  20.300 -33.781  1.00 0.002           C  
ATOM   2309  C   SER B 649      71.540  21.743 -33.796  1.00 0.002           C  
ATOM   2310  O   SER B 649      72.368  22.120 -34.624  1.00 0.002           O  
ATOM   2311  CB  SER B 649      69.575  20.235 -34.185  1.00 0.002           C  
ATOM   2312  OG  SER B 649      69.310  20.998 -35.354  1.00 0.002           O  
ATOM   2313  N   GLN B 650      71.031  22.534 -32.855  1.00 0.002           N  
ATOM   2314  CA  GLN B 650      71.349  23.953 -32.757  1.00 0.002           C  
ATOM   2315  C   GLN B 650      72.855  24.192 -32.781  1.00 0.002           C  
ATOM   2316  O   GLN B 650      73.335  25.108 -33.441  1.00 0.002           O  
ATOM   2317  CB  GLN B 650      70.726  24.544 -31.486  1.00 0.002           C  
ATOM   2318  CG  GLN B 650      70.841  26.047 -31.392  1.00   0.0           C  
ATOM   2319  CD  GLN B 650      70.326  26.729 -32.635  1.00 0.002           C  
ATOM   2320  NE2 GLN B 650      71.169  27.546 -33.253  1.00   0.0           N  
ATOM   2321  OE1 GLN B 650      69.194  26.498 -33.059  1.00 0.002           O  
ATOM   2322  N   ASN B 651      73.597  23.344 -32.077  1.00 0.001           N  
ATOM   2323  CA  ASN B 651      75.052  23.441 -32.039  1.00   0.0           C  
ATOM   2324  C   ASN B 651      75.684  23.147 -33.391  1.00   0.0           C  
ATOM   2325  O   ASN B 651      76.574  23.867 -33.846  1.00   0.0           O  
ATOM   2326  CB  ASN B 651      75.617  22.487 -30.990  1.00 0.001           C  
ATOM   2327  CG  ASN B 651      75.361  22.957 -29.578  1.00   0.0           C  
ATOM   2328  ND2 ASN B 651      75.057  22.022 -28.685  1.00   0.0           N  
ATOM   2329  OD1 ASN B 651      75.446  24.152 -29.288  1.00   0.0           O  
ATOM   2330  N   GLN B 652      75.214  22.082 -34.027  1.00   0.0           N  
ATOM   2331  CA  GLN B 652      75.722  21.683 -35.333  1.00   0.0           C  
ATOM   2332  C   GLN B 652      75.381  22.749 -36.365  1.00 0.002           C  
ATOM   2333  O   GLN B 652      75.977  22.801 -37.435  1.00   0.0           O  
ATOM   2334  CB  GLN B 652      75.162  20.313 -35.737  1.00 0.002           C  
ATOM   2335  CG  GLN B 652      75.672  19.775 -37.065  1.00 0.002           C  
ATOM   2336  CD  GLN B 652      77.182  19.810 -37.191  1.00   0.0           C  
ATOM   2337  NE2 GLN B 652      77.868  19.074 -36.326  1.00   0.0           N  
ATOM   2338  OE1 GLN B 652      77.726  20.485 -38.068  1.00   0.0           O  
ATOM   2339  N   GLN B 653      74.430  23.612 -36.024  1.00 0.002           N  
ATOM   2340  CA  GLN B 653      74.142  24.789 -36.830  1.00 0.002           C  
ATOM   2341  C   GLN B 653      75.173  25.882 -36.562  1.00   0.0           C  
ATOM   2342  O   GLN B 653      75.745  26.446 -37.491  1.00   0.0           O  
ATOM   2343  CB  GLN B 653      72.736  25.317 -36.543  1.00 0.002           C  
ATOM   2344  CG  GLN B 653      71.618  24.324 -36.815  1.00 0.002           C  
ATOM   2345  CD  GLN B 653      70.240  24.936 -36.651  1.00 0.002           C  
ATOM   2346  NE2 GLN B 653      69.222  24.086 -36.553  1.00 0.002           N  
ATOM   2347  OE1 GLN B 653      70.090  26.157 -36.614  1.00 0.002           O  
ATOM   2348  N   GLU B 654      75.402  26.177 -35.285  1.00   0.0           N  
ATOM   2349  CA  GLU B 654      76.342  27.223 -34.899  1.00   0.0           C  
ATOM   2350  C   GLU B 654      77.742  26.898 -35.391  1.00   0.0           C  
ATOM   2351  O   GLU B 654      78.489  27.791 -35.792  1.00   0.0           O  
ATOM   2352  CB  GLU B 654      76.350  27.417 -33.382  1.00   0.0           C  
ATOM   2353  CG  GLU B 654      74.991  27.738 -32.767  1.00   0.0           C  
ATOM   2354  CD  GLU B 654      74.459  29.122 -33.123  1.00   0.0           C  
ATOM   2355  OE1 GLU B 654      75.081  29.838 -33.936  1.00   0.0           O  
ATOM   2356  OE2 GLU B 654      73.399  29.498 -32.578  1.00   0.0           O1-
ATOM   2357  N   LYS B 655      78.081  25.611 -35.349  1.00   0.0           N  
ATOM   2358  CA  LYS B 655      79.341  25.111 -35.890  1.00   0.0           C  
ATOM   2359  C   LYS B 655      79.445  25.455 -37.365  1.00   0.0           C  
ATOM   2360  O   LYS B 655      80.452  25.996 -37.823  1.00   0.0           O  
ATOM   2361  CB  LYS B 655      79.454  23.598 -35.694  1.00   0.0           C  
ATOM   2362  CG  LYS B 655      80.765  22.992 -36.193  1.00   0.0           C  
ATOM   2363  CD  LYS B 655      80.548  22.069 -37.387  1.00   0.0           C  
ATOM   2364  CE  LYS B 655      81.867  21.489 -37.882  1.00   0.0           C  
ATOM   2365  NZ  LYS B 655      81.700  20.686 -39.127  1.00   0.0           N1+
ATOM   2366  N   ASN B 656      78.383  25.144 -38.099  1.00   0.0           N  
ATOM   2367  CA  ASN B 656      78.336  25.401 -39.529  1.00   0.0           C  
ATOM   2368  C   ASN B 656      78.432  26.884 -39.876  1.00   0.0           C  
ATOM   2369  O   ASN B 656      78.882  27.242 -40.961  1.00   0.0           O  
ATOM   2370  CB  ASN B 656      77.058  24.806 -40.126  1.00   0.0           C  
ATOM   2371  CG  ASN B 656      77.085  23.286 -40.160  1.00   0.0           C  
ATOM   2372  ND2 ASN B 656      75.907  22.670 -40.129  1.00   0.0           N  
ATOM   2373  OD1 ASN B 656      78.151  22.675 -40.212  1.00   0.0           O  
ATOM   2374  N   GLU B 657      78.022  27.751 -38.959  1.00   0.0           N  
ATOM   2375  CA  GLU B 657      78.111  29.178 -39.223  1.00   0.0           C  
ATOM   2376  C   GLU B 657      79.556  29.647 -39.128  1.00   0.0           C  
ATOM   2377  O   GLU B 657      80.034  30.384 -39.990  1.00   0.0           O  
ATOM   2378  CB  GLU B 657      77.234  29.971 -38.261  1.00   0.0           C  
ATOM   2379  CG  GLU B 657      77.131  31.441 -38.627  1.00   0.0           C  
ATOM   2380  CD  GLU B 657      76.573  31.659 -40.022  1.00   0.0           C  
ATOM   2381  OE1 GLU B 657      75.710  30.865 -40.454  1.00   0.0           O  
ATOM   2382  OE2 GLU B 657      76.993  32.633 -40.684  1.00   0.0           O1-
ATOM   2383  N   GLN B 658      80.248  29.219 -38.078  1.00   0.0           N  
ATOM   2384  CA  GLN B 658      81.658  29.550 -37.925  1.00 0.001           C  
ATOM   2385  C   GLN B 658      82.450  28.967 -39.069  1.00 0.001           C  
ATOM   2386  O   GLN B 658      83.392  29.587 -39.554  1.00 0.002           O  
ATOM   2387  CB  GLN B 658      82.203  29.046 -36.597  1.00 0.001           C  
ATOM   2388  CG  GLN B 658      82.100  30.078 -35.503  1.00 0.001           C  
ATOM   2389  CD  GLN B 658      83.057  31.235 -35.695  1.00 0.008           C  
ATOM   2390  NE2 GLN B 658      82.566  32.447 -35.468  1.00 0.001           N  
ATOM   2391  OE1 GLN B 658      84.225  31.045 -36.045  1.00 0.008           O  
ATOM   2392  N   ASP B 659      82.062  27.767 -39.488  1.00   0.0           N  
ATOM   2393  CA  ASP B 659      82.628  27.155 -40.680  1.00   0.0           C  
ATOM   2394  C   ASP B 659      82.510  28.125 -41.841  1.00 0.001           C  
ATOM   2395  O   ASP B 659      83.472  28.361 -42.569  1.00 0.001           O  
ATOM   2396  CB  ASP B 659      81.920  25.845 -41.018  1.00   0.0           C  
ATOM   2397  CG  ASP B 659      82.355  24.696 -40.135  1.00   0.0           C  
ATOM   2398  OD1 ASP B 659      82.853  24.957 -39.018  1.00   0.0           O  
ATOM   2399  OD2 ASP B 659      82.195  23.531 -40.558  1.00   0.0           O1-
ATOM   2400  N   LEU B 660      81.322  28.698 -41.988  1.00   0.0           N  
ATOM   2401  CA  LEU B 660      81.024  29.605 -43.088  1.00 0.001           C  
ATOM   2402  C   LEU B 660      81.786  30.919 -42.969  1.00 0.001           C  
ATOM   2403  O   LEU B 660      82.147  31.518 -43.977  1.00 0.001           O  
ATOM   2404  CB  LEU B 660      79.526  29.885 -43.154  1.00   0.0           C  
ATOM   2405  CG  LEU B 660      79.011  30.526 -44.440  1.00 0.001           C  
ATOM   2406  CD1 LEU B 660      79.111  29.554 -45.608  1.00   0.0           C  
ATOM   2407  CD2 LEU B 660      77.580  31.014 -44.256  1.00   0.0           C  
ATOM   2408  N   LEU B 661      82.026  31.360 -41.739  1.00 0.001           N  
ATOM   2409  CA  LEU B 661      82.734  32.616 -41.495  1.00 0.001           C  
ATOM   2410  C   LEU B 661      84.222  32.482 -41.803  1.00 0.002           C  
ATOM   2411  O   LEU B 661      84.911  33.477 -42.020  1.00 0.001           O  
ATOM   2412  CB  LEU B 661      82.540  33.069 -40.048  1.00 0.002           C  
ATOM   2413  CG  LEU B 661      81.284  33.861 -39.678  1.00 0.001           C  
ATOM   2414  CD1 LEU B 661      80.121  33.570 -40.607  1.00 0.001           C  
ATOM   2415  CD2 LEU B 661      80.896  33.563 -38.240  1.00 0.001           C  
ATOM   2416  N   ALA B 662      84.712  31.245 -41.811  1.00 0.002           N  
ATOM   2417  CA  ALA B 662      86.109  30.971 -42.121  1.00 0.008           C  
ATOM   2418  C   ALA B 662      86.375  31.081 -43.619  1.00 0.001           C  
ATOM   2419  O   ALA B 662      87.313  31.757 -44.040  1.00 0.001           O  
ATOM   2420  CB  ALA B 662      86.503  29.592 -41.613  1.00 0.008           C  
ATOM   2421  N   LEU B 663      85.555  30.404 -44.421  1.00 0.001           N  
ATOM   2422  CA  LEU B 663      85.686  30.482 -45.874  1.00 0.001           C  
ATOM   2423  C   LEU B 663      85.351  31.894 -46.333  1.00 0.001           C  
ATOM   2424  O   LEU B 663      85.970  32.420 -47.263  1.00 0.001           O  
ATOM   2425  CB  LEU B 663      84.780  29.476 -46.593  1.00 0.001           C  
ATOM   2426  CG  LEU B 663      83.918  28.472 -45.833  1.00 0.001           C  
ATOM   2427  CD1 LEU B 663      82.822  27.932 -46.746  1.00 0.001           C  
ATOM   2428  CD2 LEU B 663      84.770  27.333 -45.293  1.00 0.001           C  
ATOM   2429  N   ASP B 664      84.372  32.510 -45.676  1.00 0.001           N  
ATOM   2430  CA  ASP B 664      83.980  33.879 -45.983  1.00 0.001           C  
ATOM   2431  C   ASP B 664      85.063  34.855 -45.529  1.00 0.001           C  
ATOM   2432  O   ASP B 664      84.845  35.652 -44.615  1.00 0.001           O  
ATOM   2433  CB  ASP B 664      82.641  34.220 -45.327  1.00 0.001           C  
ATOM   2434  CG  ASP B 664      82.075  35.551 -45.785  1.00 0.001           C  
ATOM   2435  OD1 ASP B 664      81.728  35.668 -46.981  1.00 0.001           O  
ATOM   2436  OD2 ASP B 664      81.964  36.476 -44.951  1.00 0.001           O1-
ATOM   2437  N   LYS B 665      86.228  34.768 -46.178  1.00 0.001           N  
ATOM   2438  CA  LYS B 665      87.379  35.640 -45.937  1.00 0.043           C  
ATOM   2439  C   LYS B 665      87.621  35.953 -44.459  1.00 0.043           C  
ATOM   2440  O   LYS B 665      88.201  35.153 -43.726  1.00 0.044           O  
ATOM   2441  CB  LYS B 665      87.217  36.939 -46.728  1.00 0.043           C  
ATOM   2442  CG  LYS B 665      87.154  36.734 -48.234  1.00 0.001           C  
ATOM   2443  CD  LYS B 665      88.485  36.235 -48.779  1.00 0.001           C  
ATOM   2444  CE  LYS B 665      88.296  35.094 -49.767  1.00 0.001           C  
ATOM   2445  NZ  LYS B 665      87.760  33.871 -49.106  1.00 0.001           N1+
ATOM   2451  N   ALA C 512      69.004  68.456 -30.457  1.00   0.0           N  
ATOM   2452  CA  ALA C 512      69.430  67.124 -30.872  1.00   0.0           C  
ATOM   2453  C   ALA C 512      70.883  66.865 -30.477  1.00   0.0           C  
ATOM   2454  O   ALA C 512      71.787  67.605 -30.871  1.00   0.0           O  
ATOM   2455  CB  ALA C 512      69.246  66.950 -32.370  1.00   0.0           C  
ATOM   2456  N   VAL C 513      71.097  65.804 -29.701  1.00   0.0           N  
ATOM   2457  CA  VAL C 513      72.424  65.476 -29.190  1.00   0.0           C  
ATOM   2458  C   VAL C 513      73.048  64.258 -29.876  1.00   0.0           C  
ATOM   2459  O   VAL C 513      72.468  63.680 -30.798  1.00   0.0           O  
ATOM   2460  CB  VAL C 513      72.388  65.220 -27.669  1.00   0.0           C  
ATOM   2461  CG1 VAL C 513      71.842  66.439 -26.942  1.00   0.0           C  
ATOM   2462  CG2 VAL C 513      71.555  63.986 -27.350  1.00   0.0           C  
ATOM   2463  N   GLY C 514      74.235  63.879 -29.407  1.00   0.0           N  
ATOM   2464  CA  GLY C 514      75.027  62.829 -30.022  1.00   0.0           C  
ATOM   2465  C   GLY C 514      74.625  61.422 -29.640  1.00   0.0           C  
ATOM   2466  O   GLY C 514      73.851  61.227 -28.703  1.00   0.0           O  
ATOM   2467  N   MET C 515      75.154  60.441 -30.370  1.00   0.0           N  
ATOM   2468  CA  MET C 515      74.820  59.032 -30.158  1.00   0.0           C  
ATOM   2469  C   MET C 515      75.240  58.536 -28.773  1.00   0.0           C  
ATOM   2470  O   MET C 515      74.584  57.673 -28.183  1.00   0.0           O  
ATOM   2471  CB  MET C 515      75.473  58.162 -31.240  1.00   0.0           C  
ATOM   2472  CG  MET C 515      75.035  58.499 -32.662  1.00   0.0           C  
ATOM   2473  SD  MET C 515      76.185  59.570 -33.553  1.00   0.0           S  
ATOM   2474  CE  MET C 515      77.442  58.386 -34.022  1.00   0.0           C  
ATOM   2475  N   GLY C 516      76.336  59.090 -28.262  1.00   0.0           N  
ATOM   2476  CA  GLY C 516      76.844  58.722 -26.953  1.00   0.0           C  
ATOM   2477  C   GLY C 516      76.063  59.350 -25.815  1.00   0.0           C  
ATOM   2478  O   GLY C 516      76.018  58.809 -24.710  1.00   0.0           O  
ATOM   2479  N   ALA C 517      75.453  60.502 -26.087  1.00   0.0           N  
ATOM   2480  CA  ALA C 517      74.639  61.199 -25.097  1.00   0.0           C  
ATOM   2481  C   ALA C 517      73.264  60.557 -25.002  1.00   0.0           C  
ATOM   2482  O   ALA C 517      72.690  60.455 -23.918  1.00   0.0           O  
ATOM   2483  CB  ALA C 517      74.518  62.673 -25.450  1.00   0.0           C  
ATOM   2484  N   VAL C 518      72.748  60.131 -26.153  1.00   0.0           N  
ATOM   2485  CA  VAL C 518      71.480  59.415 -26.233  1.00   0.0           C  
ATOM   2486  C   VAL C 518      71.451  58.279 -25.218  1.00   0.0           C  
ATOM   2487  O   VAL C 518      70.445  58.064 -24.540  1.00   0.0           O  
ATOM   2488  CB  VAL C 518      71.238  58.860 -27.656  1.00   0.0           C  
ATOM   2489  CG1 VAL C 518      70.190  57.755 -27.645  1.00   0.0           C  
ATOM   2490  CG2 VAL C 518      70.837  59.981 -28.604  1.00   0.0           C  
ATOM   2491  N   LEU C 519      72.579  57.583 -25.101  1.00   0.0           N  
ATOM   2492  CA  LEU C 519      72.732  56.488 -24.150  1.00   0.0           C  
ATOM   2493  C   LEU C 519      72.543  56.958 -22.709  1.00   0.0           C  
ATOM   2494  O   LEU C 519      71.966  56.242 -21.888  1.00   0.0           O  
ATOM   2495  CB  LEU C 519      74.107  55.829 -24.313  1.00   0.0           C  
ATOM   2496  CG  LEU C 519      74.161  54.541 -25.141  1.00   0.0           C  
ATOM   2497  CD1 LEU C 519      73.468  54.720 -26.482  1.00   0.0           C  
ATOM   2498  CD2 LEU C 519      75.593  54.075 -25.343  1.00 0.001           C  
ATOM   2499  N   LEU C 520      73.016  58.162 -22.408  1.00   0.0           N  
ATOM   2500  CA  LEU C 520      72.949  58.689 -21.045  1.00   0.0           C  
ATOM   2501  C   LEU C 520      71.610  59.344 -20.707  1.00 0.002           C  
ATOM   2502  O   LEU C 520      71.280  59.506 -19.534  1.00 0.002           O  
ATOM   2503  CB  LEU C 520      74.067  59.706 -20.810  1.00   0.0           C  
ATOM   2504  CG  LEU C 520      75.520  59.280 -21.014  1.00   0.0           C  
ATOM   2505  CD1 LEU C 520      76.448  60.414 -20.608  1.00   0.0           C  
ATOM   2506  CD2 LEU C 520      75.832  58.012 -20.236  1.00   0.0           C  
ATOM   2507  N   GLY C 521      70.846  59.722 -21.728  1.00 0.002           N  
ATOM   2508  CA  GLY C 521      69.647  60.520 -21.525  1.00 0.002           C  
ATOM   2509  C   GLY C 521      68.343  59.780 -21.264  1.00 0.002           C  
ATOM   2510  O   GLY C 521      67.410  59.863 -22.061  1.00 0.002           O  
ATOM   2511  N   PHE C 522      68.266  59.078 -20.138  1.00 0.002           N  
ATOM   2512  CA  PHE C 522      67.050  58.358 -19.770  1.00 0.002           C  
ATOM   2513  C   PHE C 522      65.863  59.305 -19.599  1.00 0.002           C  
ATOM   2514  O   PHE C 522      65.961  60.300 -18.890  1.00 0.002           O  
ATOM   2515  CB  PHE C 522      67.272  57.557 -18.489  1.00 0.002           C  
ATOM   2516  CG  PHE C 522      66.016  56.964 -17.922  1.00   0.0           C  
ATOM   2517  CD1 PHE C 522      65.370  55.929 -18.575  1.00   0.0           C  
ATOM   2518  CD2 PHE C 522      65.487  57.434 -16.731  1.00 0.002           C  
ATOM   2519  CE1 PHE C 522      64.212  55.383 -18.056  1.00   0.0           C  
ATOM   2520  CE2 PHE C 522      64.334  56.891 -16.203  1.00   0.0           C  
ATOM   2521  CZ  PHE C 522      63.696  55.862 -16.867  1.00   0.0           C  
ATOM   2522  N   LEU C 523      64.745  58.974 -20.247  1.00 0.002           N  
ATOM   2523  CA  LEU C 523      63.564  59.840 -20.295  1.00 0.002           C  
ATOM   2524  C   LEU C 523      63.903  61.215 -20.882  1.00 0.988           C  
ATOM   2525  O   LEU C 523      63.300  62.223 -20.517  1.00 0.988           O  
ATOM   2526  CB  LEU C 523      62.934  59.990 -18.906  1.00 0.002           C  
ATOM   2527  CG  LEU C 523      62.082  58.829 -18.397  1.00 0.002           C  
ATOM   2528  CD1 LEU C 523      61.445  59.192 -17.072  1.00 0.002           C  
ATOM   2529  CD2 LEU C 523      61.009  58.451 -19.405  1.00   0.0           C  
ATOM   2530  N   GLY C 524      64.857  61.236 -21.809  1.00 0.002           N  
ATOM   2531  CA  GLY C 524      65.364  62.480 -22.365  1.00 0.988           C  
ATOM   2532  C   GLY C 524      64.522  63.048 -23.487  1.00 0.988           C  
ATOM   2533  O   GLY C 524      64.652  64.221 -23.839  1.00 0.988           O  
ATOM   2534  N   ALA C 525      63.665  62.208 -24.058  1.00 0.988           N  
ATOM   2535  CA  ALA C 525      62.740  62.643 -25.095  1.00 0.988           C  
ATOM   2536  C   ALA C 525      61.317  62.604 -24.558  1.00 0.988           C  
ATOM   2537  O   ALA C 525      60.368  62.325 -25.292  1.00 0.988           O  
ATOM   2538  CB  ALA C 525      62.875  61.776 -26.333  1.00 0.988           C  
ATOM   2539  N   ALA C 526      61.181  62.882 -23.267  1.00 0.988           N  
ATOM   2540  CA  ALA C 526      59.892  62.835 -22.594  1.00 0.988           C  
ATOM   2541  C   ALA C 526      58.991  63.976 -23.043  1.00 0.988           C  
ATOM   2542  O   ALA C 526      57.798  63.783 -23.279  1.00 0.988           O  
ATOM   2543  CB  ALA C 526      60.089  62.875 -21.091  1.00 0.988           C  
ATOM   2544  N   GLY C 527      59.572  65.166 -23.154  1.00 0.988           N  
ATOM   2545  CA  GLY C 527      58.834  66.332 -23.606  1.00 0.988           C  
ATOM   2546  C   GLY C 527      59.025  66.562 -25.089  1.00 0.999           C  
ATOM   2547  O   GLY C 527      58.475  67.508 -25.659  1.00 0.999           O  
ATOM   2548  N   SER C 528      59.815  65.695 -25.713  1.00 0.998           N  
ATOM   2549  CA  SER C 528      60.072  65.770 -27.145  1.00 0.999           C  
ATOM   2550  C   SER C 528      58.969  65.075 -27.929  1.00 0.999           C  
ATOM   2551  O   SER C 528      58.164  64.334 -27.366  1.00 0.999           O  
ATOM   2552  CB  SER C 528      61.429  65.154 -27.482  1.00 0.988           C  
ATOM   2553  OG  SER C 528      62.482  65.934 -26.943  1.00 0.988           O  
ATOM   2554  N   THR C 529      58.936  65.316 -29.235  1.00 0.999           N  
ATOM   2555  CA  THR C 529      57.872  64.782 -30.068  1.00 0.999           C  
ATOM   2556  C   THR C 529      58.060  63.279 -30.272  1.00  0.97           C  
ATOM   2557  O   THR C 529      59.185  62.772 -30.257  1.00  0.97           O  
ATOM   2558  CB  THR C 529      57.795  65.516 -31.425  1.00  0.97           C  
ATOM   2559  CG2 THR C 529      58.811  64.968 -32.420  1.00  0.97           C  
ATOM   2560  OG1 THR C 529      56.473  65.392 -31.961  1.00  0.97           O  
ATOM   2561  N   MET C 530      56.947  62.571 -30.441  1.00  0.97           N  
ATOM   2562  CA  MET C 530      56.944  61.109 -30.487  1.00  0.97           C  
ATOM   2563  C   MET C 530      57.909  60.515 -31.508  1.00  0.97           C  
ATOM   2564  O   MET C 530      58.501  59.464 -31.267  1.00  0.97           O  
ATOM   2565  CB  MET C 530      55.526  60.594 -30.765  1.00  0.97           C  
ATOM   2566  CG  MET C 530      54.688  60.424 -29.512  1.00  0.97           C  
ATOM   2567  SD  MET C 530      53.038  59.817 -29.848  1.00  0.97           S  
ATOM   2568  CE  MET C 530      53.387  58.262 -30.660  1.00  0.97           C  
ATOM   2569  N   GLY C 531      58.066  61.184 -32.643  1.00  0.97           N  
ATOM   2570  CA  GLY C 531      58.949  60.704 -33.688  1.00  0.97           C  
ATOM   2571  C   GLY C 531      60.403  60.757 -33.265  1.00  0.97           C  
ATOM   2572  O   GLY C 531      61.213  59.925 -33.669  1.00 0.007           O  
ATOM   2573  N   ALA C 532      60.728  61.742 -32.435  1.00  0.97           N  
ATOM   2574  CA  ALA C 532      62.095  61.948 -31.986  1.00 0.007           C  
ATOM   2575  C   ALA C 532      62.495  60.979 -30.875  1.00 0.007           C  
ATOM   2576  O   ALA C 532      63.676  60.794 -30.595  1.00   0.0           O  
ATOM   2577  CB  ALA C 532      62.271  63.382 -31.519  1.00 0.007           C  
ATOM   2578  N   ALA C 533      61.498  60.366 -30.248  1.00 0.007           N  
ATOM   2579  CA  ALA C 533      61.725  59.499 -29.097  1.00   0.0           C  
ATOM   2580  C   ALA C 533      62.327  58.141 -29.471  1.00   0.0           C  
ATOM   2581  O   ALA C 533      62.797  57.402 -28.602  1.00   0.0           O  
ATOM   2582  CB  ALA C 533      60.422  59.295 -28.342  1.00   0.0           C  
ATOM   2583  N   SER C 534      62.325  57.820 -30.760  1.00 0.001           N  
ATOM   2584  CA  SER C 534      62.663  56.469 -31.205  1.00   0.0           C  
ATOM   2585  C   SER C 534      64.154  56.156 -31.125  1.00   0.0           C  
ATOM   2586  O   SER C 534      64.544  54.999 -30.972  1.00   0.0           O  
ATOM   2587  CB  SER C 534      62.158  56.261 -32.626  1.00 0.001           C  
ATOM   2588  OG  SER C 534      60.775  56.559 -32.684  1.00 0.001           O  
ATOM   2589  N   ILE C 535      64.985  57.189 -31.218  1.00   0.0           N  
ATOM   2590  CA  ILE C 535      66.422  57.014 -31.057  1.00   0.0           C  
ATOM   2591  C   ILE C 535      66.744  56.608 -29.619  1.00   0.0           C  
ATOM   2592  O   ILE C 535      67.800  56.047 -29.345  1.00   0.0           O  
ATOM   2593  CB  ILE C 535      67.194  58.302 -31.419  1.00   0.0           C  
ATOM   2594  CG1 ILE C 535      68.689  58.021 -31.600  1.00   0.0           C  
ATOM   2595  CG2 ILE C 535      66.963  59.386 -30.372  1.00   0.0           C  
ATOM   2596  CD1 ILE C 535      69.039  57.320 -32.900  1.00   0.0           C  
ATOM   2597  N   THR C 536      65.822  56.889 -28.703  1.00   0.0           N  
ATOM   2598  CA  THR C 536      66.074  56.664 -27.285  1.00   0.0           C  
ATOM   2599  C   THR C 536      65.316  55.473 -26.703  1.00   0.0           C  
ATOM   2600  O   THR C 536      65.140  55.375 -25.491  1.00   0.0           O  
ATOM   2601  CB  THR C 536      65.717  57.917 -26.465  1.00   0.0           C  
ATOM   2602  CG2 THR C 536      66.774  58.988 -26.644  1.00   0.0           C  
ATOM   2603  OG1 THR C 536      64.457  58.435 -26.910  1.00   0.0           O  
ATOM   2604  N   LEU C 537      64.879  54.560 -27.560  1.00   0.0           N  
ATOM   2605  CA  LEU C 537      64.113  53.413 -27.088  1.00   0.0           C  
ATOM   2606  C   LEU C 537      64.979  52.486 -26.246  1.00   0.0           C  
ATOM   2607  O   LEU C 537      64.563  52.054 -25.172  1.00   0.0           O  
ATOM   2608  CB  LEU C 537      63.497  52.652 -28.262  1.00   0.0           C  
ATOM   2609  CG  LEU C 537      62.313  53.363 -28.931  1.00   0.0           C  
ATOM   2610  CD1 LEU C 537      61.873  52.648 -30.201  1.00   0.0           C  
ATOM   2611  CD2 LEU C 537      61.148  53.491 -27.961  1.00   0.0           C  
ATOM   2612  N   THR C 538      66.189  52.202 -26.723  1.00   0.0           N  
ATOM   2613  CA  THR C 538      67.089  51.284 -26.022  1.00   0.0           C  
ATOM   2614  C   THR C 538      67.429  51.767 -24.623  1.00   0.0           C  
ATOM   2615  O   THR C 538      67.527  50.968 -23.695  1.00   0.0           O  
ATOM   2616  CB  THR C 538      68.416  51.078 -26.776  1.00   0.0           C  
ATOM   2617  CG2 THR C 538      68.200  50.352 -28.077  1.00   0.0           C  
ATOM   2618  OG1 THR C 538      69.016  52.349 -27.045  1.00   0.0           O  
ATOM   2619  N   VAL C 539      67.618  53.076 -24.479  1.00   0.0           N  
ATOM   2620  CA  VAL C 539      68.073  53.644 -23.214  1.00   0.0           C  
ATOM   2621  C   VAL C 539      66.973  53.557 -22.152  1.00   0.0           C  
ATOM   2622  O   VAL C 539      67.261  53.384 -20.967  1.00   0.0           O  
ATOM   2623  CB  VAL C 539      68.562  55.113 -23.389  1.00   0.0           C  
ATOM   2624  CG1 VAL C 539      68.330  55.589 -24.803  1.00   0.0           C  
ATOM   2625  CG2 VAL C 539      67.907  56.051 -22.387  1.00   0.0           C  
ATOM   2626  N   GLN C 540      65.716  53.636 -22.574  1.00   0.0           N  
ATOM   2627  CA  GLN C 540      64.618  53.423 -21.641  1.00   0.0           C  
ATOM   2628  C   GLN C 540      64.531  51.956 -21.237  1.00   0.0           C  
ATOM   2629  O   GLN C 540      64.270  51.641 -20.076  1.00   0.0           O  
ATOM   2630  CB  GLN C 540      63.292  53.878 -22.242  1.00   0.0           C  
ATOM   2631  CG  GLN C 540      62.852  55.271 -21.805  1.00   0.0           C  
ATOM   2632  CD  GLN C 540      63.367  56.365 -22.718  1.00   0.0           C  
ATOM   2633  NE2 GLN C 540      63.169  56.190 -24.021  1.00   0.0           N  
ATOM   2634  OE1 GLN C 540      63.926  57.361 -22.260  1.00   0.0           O  
ATOM   2635  N   VAL C 541      64.750  51.069 -22.205  1.00   0.0           N  
ATOM   2636  CA  VAL C 541      64.709  49.626 -21.968  1.00   0.0           C  
ATOM   2637  C   VAL C 541      65.760  49.184 -20.955  1.00   0.0           C  
ATOM   2638  O   VAL C 541      65.465  48.423 -20.036  1.00   0.0           O  
ATOM   2639  CB  VAL C 541      64.916  48.834 -23.274  1.00   0.0           C  
ATOM   2640  CG1 VAL C 541      65.074  47.347 -22.980  1.00   0.0           C  
ATOM   2641  CG2 VAL C 541      63.763  49.069 -24.230  1.00   0.0           C  
ATOM   2642  N   ARG C 542      66.986  49.669 -21.126  1.00   0.0           N  
ATOM   2643  CA  ARG C 542      68.095  49.274 -20.263  1.00   0.0           C  
ATOM   2644  C   ARG C 542      67.839  49.643 -18.804  1.00   0.0           C  
ATOM   2645  O   ARG C 542      68.328  48.978 -17.893  1.00   0.0           O  
ATOM   2646  CB  ARG C 542      69.401  49.916 -20.750  1.00   0.0           C  
ATOM   2647  CG  ARG C 542      70.638  49.037 -20.593  1.00   0.0           C  
ATOM   2648  CD  ARG C 542      71.613  49.613 -19.577  1.00   0.0           C  
ATOM   2649  NE  ARG C 542      72.896  48.912 -19.568  1.00   0.0           N  
ATOM   2650  CZ  ARG C 542      73.955  49.276 -20.287  1.00   0.0           C  
ATOM   2651  NH1 ARG C 542      73.891  50.336 -21.081  1.00 0.001           N1+
ATOM   2652  NH2 ARG C 542      75.081  48.580 -20.214  1.00   0.0           N  
ATOM   2653  N   GLN C 543      67.060  50.699 -18.591  1.00   0.0           N  
ATOM   2654  CA  GLN C 543      66.779  51.189 -17.246  1.00   0.0           C  
ATOM   2655  C   GLN C 543      65.855  50.248 -16.484  1.00   0.0           C  
ATOM   2656  O   GLN C 543      65.878  50.197 -15.255  1.00   0.0           O  
ATOM   2657  CB  GLN C 543      66.164  52.590 -17.310  1.00   0.0           C  
ATOM   2658  CG  GLN C 543      66.025  53.292 -15.963  1.00   0.0           C  
ATOM   2659  CD  GLN C 543      64.692  53.033 -15.291  1.00   0.0           C  
ATOM   2660  NE2 GLN C 543      64.606  53.365 -14.010  1.00   0.0           N  
ATOM   2661  OE1 GLN C 543      63.751  52.545 -15.913  1.00   0.0           O  
ATOM   2662  N   LEU C 544      65.052  49.497 -17.227  1.00   0.0           N  
ATOM   2663  CA  LEU C 544      64.021  48.652 -16.640  1.00   0.0           C  
ATOM   2664  C   LEU C 544      64.584  47.601 -15.701  1.00   0.0           C  
ATOM   2665  O   LEU C 544      63.876  47.113 -14.824  1.00   0.0           O  
ATOM   2666  CB  LEU C 544      63.216  47.969 -17.736  1.00   0.0           C  
ATOM   2667  CG  LEU C 544      62.590  48.934 -18.734  1.00   0.0           C  
ATOM   2668  CD1 LEU C 544      61.796  48.180 -19.782  1.00   0.0           C  
ATOM   2669  CD2 LEU C 544      61.725  49.951 -18.008  1.00   0.0           C  
ATOM   2670  N   LEU C 545      65.852  47.253 -15.894  1.00   0.0           N  
ATOM   2671  CA  LEU C 545      66.499  46.244 -15.061  1.00   0.0           C  
ATOM   2672  C   LEU C 545      67.680  46.795 -14.282  1.00   0.0           C  
ATOM   2673  O   LEU C 545      67.918  46.385 -13.150  1.00   0.0           O  
ATOM   2674  CB  LEU C 545      66.965  45.063 -15.909  1.00   0.0           C  
ATOM   2675  CG  LEU C 545      65.922  43.974 -16.144  1.00   0.0           C  
ATOM   2676  CD1 LEU C 545      66.456  42.933 -17.111  1.00   0.0           C  
ATOM   2677  CD2 LEU C 545      65.498  43.335 -14.827  1.00   0.0           C  
ATOM   2678  N   SER C 546      68.413  47.725 -14.887  1.00   0.0           N  
ATOM   2679  CA  SER C 546      69.656  48.218 -14.298  1.00   0.0           C  
ATOM   2680  C   SER C 546      69.540  49.627 -13.729  1.00   0.0           C  
ATOM   2681  O   SER C 546      70.508  50.161 -13.192  1.00   0.0           O  
ATOM   2682  CB  SER C 546      70.778  48.187 -15.337  1.00   0.0           C  
ATOM   2683  OG  SER C 546      70.566  49.168 -16.341  1.00   0.0           O  
ATOM   2684  N   GLY C 547      68.364  50.230 -13.851  1.00   0.0           N  
ATOM   2685  CA  GLY C 547      68.188  51.603 -13.418  1.00   0.0           C  
ATOM   2686  C   GLY C 547      68.931  52.552 -14.339  1.00   0.0           C  
ATOM   2687  O   GLY C 547      69.368  52.158 -15.420  1.00   0.0           O  
ATOM   2688  N   ILE C 548      69.076  53.801 -13.908  1.00   0.0           N  
ATOM   2689  CA  ILE C 548      69.699  54.841 -14.723  1.00   0.0           C  
ATOM   2690  C   ILE C 548      71.196  54.577 -14.898  1.00   0.0           C  
ATOM   2691  O   ILE C 548      71.881  54.190 -13.954  1.00   0.0           O  
ATOM   2692  CB  ILE C 548      69.465  56.238 -14.101  1.00   0.0           C  
ATOM   2693  CG1 ILE C 548      67.986  56.616 -14.218  1.00   0.0           C  
ATOM   2694  CG2 ILE C 548      70.325  57.300 -14.770  1.00   0.0           C  
ATOM   2695  CD1 ILE C 548      67.624  57.898 -13.505  1.00 0.002           C  
ATOM   2696  N   VAL C 549      71.687  54.775 -16.118  1.00   0.0           N  
ATOM   2697  CA  VAL C 549      73.071  54.469 -16.468  1.00   0.0           C  
ATOM   2698  C   VAL C 549      74.076  55.387 -15.758  1.00   0.0           C  
ATOM   2699  O   VAL C 549      73.767  56.531 -15.423  1.00   0.0           O  
ATOM   2700  CB  VAL C 549      73.276  54.548 -18.009  1.00   0.0           C  
ATOM   2701  CG1 VAL C 549      73.284  55.998 -18.492  1.00   0.0           C  
ATOM   2702  CG2 VAL C 549      74.545  53.818 -18.439  1.00   0.0           C  
ATOM   2703  N   GLN C 550      75.277  54.862 -15.523  1.00   0.0           N  
ATOM   2704  CA  GLN C 550      76.355  55.613 -14.884  1.00   0.0           C  
ATOM   2705  C   GLN C 550      77.532  55.794 -15.841  1.00   0.0           C  
ATOM   2706  O   GLN C 550      77.963  54.841 -16.490  1.00   0.0           O  
ATOM   2707  CB  GLN C 550      76.818  54.903 -13.613  1.00   0.0           C  
ATOM   2708  CG  GLN C 550      75.688  54.555 -12.657  1.00   0.0           C  
ATOM   2709  CD  GLN C 550      75.010  53.234 -12.991  1.00   0.0           C  
ATOM   2710  NE2 GLN C 550      74.626  52.498 -11.954  1.00   0.0           N  
ATOM   2711  OE1 GLN C 550      74.833  52.879 -14.157  1.00   0.0           O  
ATOM   2712  N   GLN C 551      78.056  57.015 -15.923  1.00   0.0           N  
ATOM   2713  CA  GLN C 551      79.085  57.342 -16.911  1.00   0.0           C  
ATOM   2714  C   GLN C 551      80.480  57.516 -16.317  1.00   0.0           C  
ATOM   2715  O   GLN C 551      81.319  56.619 -16.416  1.00   0.0           O  
ATOM   2716  CB  GLN C 551      78.698  58.615 -17.669  1.00   0.0           C  
ATOM   2717  CG  GLN C 551      79.713  59.037 -18.724  1.00   0.0           C  
ATOM   2718  CD  GLN C 551      80.441  60.321 -18.364  1.00   0.0           C  
ATOM   2719  NE2 GLN C 551      81.202  60.849 -19.317  1.00   0.0           N  
ATOM   2720  OE1 GLN C 551      80.320  60.832 -17.252  1.00   0.0           O  
ATOM   2721  N   GLN C 552      80.724  58.675 -15.712  1.00   0.0           N  
ATOM   2722  CA  GLN C 552      82.042  59.023 -15.183  1.00   0.0           C  
ATOM   2723  C   GLN C 552      82.615  57.949 -14.250  1.00   0.0           C  
ATOM   2724  O   GLN C 552      83.831  57.750 -14.189  1.00   0.0           O  
ATOM   2725  CB  GLN C 552      81.977  60.354 -14.437  1.00   0.0           C  
ATOM   2726  CG  GLN C 552      83.317  61.045 -14.291  1.00   0.0           C  
ATOM   2727  CD  GLN C 552      83.688  61.858 -15.514  1.00   0.0           C  
ATOM   2728  NE2 GLN C 552      84.928  62.322 -15.555  1.00   0.0           N  
ATOM   2729  OE1 GLN C 552      82.869  62.073 -16.409  1.00   0.0           O  
ATOM   2730  N   SER C 553      81.733  57.263 -13.526  1.00   0.0           N  
ATOM   2731  CA  SER C 553      82.142  56.230 -12.580  1.00   0.0           C  
ATOM   2732  C   SER C 553      81.404  54.923 -12.862  1.00   0.0           C  
ATOM   2733  O   SER C 553      80.196  54.921 -13.093  1.00   0.0           O  
ATOM   2734  CB  SER C 553      81.881  56.690 -11.141  1.00   0.0           C  
ATOM   2735  OG  SER C 553      82.361  58.007 -10.921  1.00   0.0           O  
ATOM   2736  N   ASN C 554      82.142  53.816 -12.858  1.00   0.0           N  
ATOM   2737  CA  ASN C 554      81.568  52.489 -13.057  1.00   0.0           C  
ATOM   2738  C   ASN C 554      82.210  51.493 -12.103  1.00   0.0           C  
ATOM   2739  O   ASN C 554      83.163  50.796 -12.458  1.00   0.0           O  
ATOM   2740  CB  ASN C 554      81.743  52.030 -14.507  1.00   0.0           C  
ATOM   2741  CG  ASN C 554      80.899  52.828 -15.480  1.00   0.0           C  
ATOM   2742  ND2 ASN C 554      79.587  52.626 -15.429  1.00   0.0           N  
ATOM   2743  OD1 ASN C 554      81.419  53.618 -16.269  1.00   0.0           O  
ATOM   2744  N   LEU C 555      81.687  51.437 -10.881  1.00   0.0           N  
ATOM   2745  CA  LEU C 555      82.246  50.596  -9.829  1.00   0.0           C  
ATOM   2746  C   LEU C 555      82.022  49.105 -10.088  1.00   0.0           C  
ATOM   2747  O   LEU C 555      81.421  48.717 -11.091  1.00   0.0           O  
ATOM   2748  CB  LEU C 555      81.649  50.985  -8.474  1.00   0.0           C  
ATOM   2749  CG  LEU C 555      81.867  52.431  -8.018  1.00   0.0           C  
ATOM   2750  CD1 LEU C 555      81.022  52.739  -6.794  1.00   0.0           C  
ATOM   2751  CD2 LEU C 555      83.338  52.692  -7.730  1.00   0.0           C  
ATOM   2752  N   LEU C 556      82.511  48.277  -9.169  1.00   0.0           N  
ATOM   2753  CA  LEU C 556      82.426  46.824  -9.293  1.00   0.0           C  
ATOM   2754  C   LEU C 556      81.108  46.303  -8.729  1.00   0.0           C  
ATOM   2755  O   LEU C 556      80.940  46.204  -7.513  1.00   0.0           O  
ATOM   2756  CB  LEU C 556      83.622  46.168  -8.584  1.00   0.0           C  
ATOM   2757  CG  LEU C 556      83.874  44.654  -8.629  1.00 0.095           C  
ATOM   2758  CD1 LEU C 556      83.235  43.950  -7.439  1.00 0.095           C  
ATOM   2759  CD2 LEU C 556      83.406  44.038  -9.945  1.00 0.097           C  
ATOM   2760  N   ARG C 557      80.169  45.979  -9.616  1.00   0.0           N  
ATOM   2761  CA  ARG C 557      78.894  45.409  -9.193  1.00   0.0           C  
ATOM   2762  C   ARG C 557      78.899  43.900  -9.406  1.00 0.095           C  
ATOM   2763  O   ARG C 557      78.353  43.391 -10.386  1.00   0.0           O  
ATOM   2764  CB  ARG C 557      77.723  46.044  -9.945  1.00   0.0           C  
ATOM   2765  CG  ARG C 557      76.399  45.966  -9.194  1.00   0.0           C  
ATOM   2766  CD  ARG C 557      75.271  45.461 -10.080  1.00   0.0           C  
ATOM   2767  NE  ARG C 557      75.329  44.016 -10.285  1.00   0.0           N  
ATOM   2768  CZ  ARG C 557      74.405  43.321 -10.942  1.00   0.0           C  
ATOM   2769  NH1 ARG C 557      73.351  43.942 -11.455  1.00   0.0           N1+
ATOM   2770  NH2 ARG C 557      74.530  42.009 -11.084  1.00   0.0           N  
ATOM   2771  N   ALA C 558      79.535  43.197  -8.478  1.00 0.095           N  
ATOM   2772  CA  ALA C 558      79.619  41.744  -8.506  1.00 0.096           C  
ATOM   2773  C   ALA C 558      78.793  41.193  -7.338  1.00 0.096           C  
ATOM   2774  O   ALA C 558      78.172  41.970  -6.613  1.00 0.095           O  
ATOM   2775  CB  ALA C 558      81.080  41.303  -8.429  1.00 0.097           C  
ATOM   2776  N   PRO C 559      78.753  39.862  -7.156  1.00 0.096           N  
ATOM   2777  CA  PRO C 559      78.001  39.413  -5.981  1.00 0.096           C  
ATOM   2778  C   PRO C 559      78.813  39.354  -4.687  1.00 0.095           C  
ATOM   2779  O   PRO C 559      80.003  39.693  -4.654  1.00 0.096           O  
ATOM   2780  CB  PRO C 559      77.557  38.009  -6.376  1.00 0.096           C  
ATOM   2781  CG  PRO C 559      78.608  37.550  -7.285  1.00 0.097           C  
ATOM   2782  CD  PRO C 559      79.021  38.744  -8.083  1.00 0.097           C  
ATOM   2783  N   GLU C 560      78.128  38.922  -3.627  1.00 0.095           N  
ATOM   2784  CA  GLU C 560      78.688  38.736  -2.285  1.00 0.095           C  
ATOM   2785  C   GLU C 560      79.146  40.019  -1.611  1.00 0.095           C  
ATOM   2786  O   GLU C 560      80.340  40.291  -1.518  1.00 0.095           O  
ATOM   2787  CB  GLU C 560      79.841  37.726  -2.323  1.00 0.095           C  
ATOM   2788  CG  GLU C 560      80.323  37.224  -0.965  1.00 0.095           C  
ATOM   2789  CD  GLU C 560      79.207  37.007   0.045  1.00 0.095           C  
ATOM   2790  OE1 GLU C 560      78.107  36.567  -0.340  1.00 0.095           O  
ATOM   2791  OE2 GLU C 560      79.448  37.272   1.242  1.00 0.095           O1-
ATOM   2792  N   ALA C 561      78.176  40.797  -1.133  1.00 0.095           N  
ATOM   2793  CA  ALA C 561      78.455  41.995  -0.349  1.00 0.095           C  
ATOM   2794  C   ALA C 561      77.752  41.948   1.010  1.00 0.096           C  
ATOM   2795  O   ALA C 561      77.815  42.903   1.783  1.00   0.0           O  
ATOM   2796  CB  ALA C 561      78.041  43.239  -1.117  1.00 0.095           C  
ATOM   2797  N   GLN C 562      77.084  40.831   1.295  1.00 0.096           N  
ATOM   2798  CA  GLN C 562      76.397  40.639   2.574  1.00   0.0           C  
ATOM   2799  C   GLN C 562      77.178  39.674   3.470  1.00   0.0           C  
ATOM   2800  O   GLN C 562      77.044  38.455   3.364  1.00   0.0           O  
ATOM   2801  CB  GLN C 562      74.961  40.134   2.358  1.00   0.0           C  
ATOM   2802  CG  GLN C 562      74.800  38.996   1.343  1.00   0.0           C  
ATOM   2803  CD  GLN C 562      74.554  39.487  -0.073  1.00   0.0           C  
ATOM   2804  NE2 GLN C 562      74.542  38.561  -1.028  1.00 0.096           N  
ATOM   2805  OE1 GLN C 562      74.374  40.682  -0.307  1.00   0.0           O  
ATOM   2806  N   GLN C 563      77.996  40.231   4.358  1.00   0.0           N  
ATOM   2807  CA  GLN C 563      78.919  39.429   5.155  1.00   0.0           C  
ATOM   2808  C   GLN C 563      78.406  39.119   6.564  1.00   0.0           C  
ATOM   2809  O   GLN C 563      79.126  38.530   7.370  1.00   0.0           O  
ATOM   2810  CB  GLN C 563      80.275  40.136   5.251  1.00   0.0           C  
ATOM   2811  CG  GLN C 563      80.820  40.636   3.919  1.00 0.095           C  
ATOM   2812  CD  GLN C 563      80.561  42.117   3.692  1.00   0.0           C  
ATOM   2813  NE2 GLN C 563      80.764  42.571   2.460  1.00 0.095           N  
ATOM   2814  OE1 GLN C 563      80.188  42.843   4.613  1.00   0.0           O  
ATOM   2815  N   HIS C 564      77.175  39.520   6.865  1.00   0.0           N  
ATOM   2816  CA  HIS C 564      76.587  39.251   8.174  1.00   0.0           C  
ATOM   2817  C   HIS C 564      75.115  38.877   8.025  1.00   0.0           C  
ATOM   2818  O   HIS C 564      74.670  38.522   6.936  1.00   0.0           O  
ATOM   2819  CB  HIS C 564      76.734  40.464   9.104  1.00   0.0           C  
ATOM   2820  CG  HIS C 564      77.894  41.351   8.771  1.00   0.0           C  
ATOM   2821  CD2 HIS C 564      79.214  41.229   9.036  1.00   0.0           C  
ATOM   2822  ND1 HIS C 564      77.752  42.530   8.071  1.00   0.0           N  
ATOM   2823  CE1 HIS C 564      78.933  43.098   7.918  1.00   0.0           C  
ATOM   2824  NE2 HIS C 564      79.838  42.329   8.496  1.00   0.0           N  
ATOM   2825  N   LEU C 565      74.363  38.977   9.120  1.00   0.0           N  
ATOM   2826  CA  LEU C 565      72.939  38.651   9.126  1.00   0.0           C  
ATOM   2827  C   LEU C 565      72.092  39.843   8.654  1.00   0.0           C  
ATOM   2828  O   LEU C 565      70.956  40.035   9.096  1.00   0.0           O  
ATOM   2829  CB  LEU C 565      72.510  38.211  10.528  1.00   0.0           C  
ATOM   2830  CG  LEU C 565      71.349  37.222  10.647  1.00 0.001           C  
ATOM   2831  CD1 LEU C 565      71.825  35.884  11.203  1.00 0.001           C  
ATOM   2832  CD2 LEU C 565      70.234  37.804  11.505  1.00   0.0           C  
ATOM   2833  N   LEU C 566      72.652  40.625   7.737  1.00   0.0           N  
ATOM   2834  CA  LEU C 566      72.060  41.888   7.311  1.00   0.0           C  
ATOM   2835  C   LEU C 566      71.028  41.728   6.202  1.00   0.0           C  
ATOM   2836  O   LEU C 566      70.459  42.711   5.729  1.00   0.0           O  
ATOM   2837  CB  LEU C 566      73.159  42.835   6.839  1.00   0.0           C  
ATOM   2838  CG  LEU C 566      73.908  42.317   5.612  1.00   0.0           C  
ATOM   2839  CD1 LEU C 566      73.718  43.250   4.433  1.00   0.0           C  
ATOM   2840  CD2 LEU C 566      75.380  42.135   5.921  1.00   0.0           C  
ATOM   2841  N   GLN C 567      70.790  40.493   5.783  1.00   0.0           N  
ATOM   2842  CA  GLN C 567      69.886  40.246   4.672  1.00   0.0           C  
ATOM   2843  C   GLN C 567      68.440  40.240   5.152  1.00   0.0           C  
ATOM   2844  O   GLN C 567      67.509  40.239   4.345  1.00   0.0           O  
ATOM   2845  CB  GLN C 567      70.222  38.918   3.985  1.00   0.0           C  
ATOM   2846  CG  GLN C 567      71.719  38.623   3.851  1.00   0.0           C  
ATOM   2847  CD  GLN C 567      72.315  37.959   5.085  1.00   0.0           C  
ATOM   2848  NE2 GLN C 567      73.516  37.406   4.938  1.00   0.0           N  
ATOM   2849  OE1 GLN C 567      71.707  37.946   6.156  1.00   0.0           O  
ATOM   2850  N   LEU C 568      68.261  40.242   6.470  1.00   0.0           N  
ATOM   2851  CA  LEU C 568      66.931  40.204   7.072  1.00   0.0           C  
ATOM   2852  C   LEU C 568      66.555  41.531   7.720  1.00   0.0           C  
ATOM   2853  O   LEU C 568      65.537  41.631   8.405  1.00   0.0           O  
ATOM   2854  CB  LEU C 568      66.847  39.092   8.114  1.00   0.0           C  
ATOM   2855  CG  LEU C 568      66.072  37.842   7.712  1.00   0.0           C  
ATOM   2856  CD1 LEU C 568      66.786  37.084   6.607  1.00   0.0           C  
ATOM   2857  CD2 LEU C 568      65.844  36.951   8.921  1.00   0.0           C  
ATOM   2858  N   THR C 569      67.375  42.553   7.506  1.00   0.0           N  
ATOM   2859  CA  THR C 569      67.111  43.856   8.093  1.00   0.0           C  
ATOM   2860  C   THR C 569      66.156  44.652   7.223  1.00   0.0           C  
ATOM   2861  O   THR C 569      65.766  44.198   6.152  1.00   0.0           O  
ATOM   2862  CB  THR C 569      68.393  44.660   8.270  1.00   0.0           C  
ATOM   2863  CG2 THR C 569      69.472  43.801   8.884  1.00   0.0           C  
ATOM   2864  OG1 THR C 569      68.835  45.141   6.996  1.00   0.0           O  
ATOM   2865  N   VAL C 570      65.803  45.848   7.687  1.00   0.0           N  
ATOM   2866  CA  VAL C 570      64.957  46.758   6.924  1.00   0.0           C  
ATOM   2867  C   VAL C 570      65.428  46.854   5.476  1.00   0.0           C  
ATOM   2868  O   VAL C 570      64.736  46.398   4.574  1.00   0.0           O  
ATOM   2869  CB  VAL C 570      64.926  48.173   7.560  1.00 0.001           C  
ATOM   2870  CG1 VAL C 570      64.255  49.170   6.630  1.00   0.0           C  
ATOM   2871  CG2 VAL C 570      64.209  48.139   8.897  1.00 0.001           C  
ATOM   2872  N   TRP C 571      66.622  47.397   5.264  1.00   0.0           N  
ATOM   2873  CA  TRP C 571      67.144  47.593   3.912  1.00   0.0           C  
ATOM   2874  C   TRP C 571      67.359  46.285   3.163  1.00   0.0           C  
ATOM   2875  O   TRP C 571      67.152  46.217   1.949  1.00   0.0           O  
ATOM   2876  CB  TRP C 571      68.465  48.366   3.947  1.00   0.0           C  
ATOM   2877  CG  TRP C 571      68.396  49.699   4.618  1.00   0.0           C  
ATOM   2878  CD1 TRP C 571      69.220  50.158   5.601  1.00   0.0           C  
ATOM   2879  CD2 TRP C 571      67.461  50.754   4.352  1.00   0.0           C  
ATOM   2880  CE2 TRP C 571      67.782  51.823   5.214  1.00   0.0           C  
ATOM   2881  CE3 TRP C 571      66.385  50.902   3.468  1.00   0.0           C  
ATOM   2882  NE1 TRP C 571      68.861  51.433   5.964  1.00   0.0           N  
ATOM   2883  CZ2 TRP C 571      67.068  53.019   5.219  1.00   0.0           C  
ATOM   2884  CZ3 TRP C 571      65.675  52.091   3.477  1.00   0.0           C  
ATOM   2885  CH2 TRP C 571      66.021  53.133   4.345  1.00   0.0           C  
ATOM   2886  N   GLY C 572      67.798  45.262   3.892  1.00   0.0           N  
ATOM   2887  CA  GLY C 572      68.043  43.952   3.318  1.00   0.0           C  
ATOM   2888  C   GLY C 572      66.818  43.412   2.613  1.00   0.0           C  
ATOM   2889  O   GLY C 572      66.879  43.028   1.448  1.00   0.0           O  
ATOM   2890  N   ILE C 573      65.698  43.406   3.326  1.00   0.0           N  
ATOM   2891  CA  ILE C 573      64.437  42.954   2.767  1.00   0.0           C  
ATOM   2892  C   ILE C 573      63.980  43.881   1.644  1.00   0.0           C  
ATOM   2893  O   ILE C 573      63.580  43.422   0.574  1.00   0.0           O  
ATOM   2894  CB  ILE C 573      63.340  42.881   3.839  1.00   0.0           C  
ATOM   2895  CG1 ILE C 573      63.838  42.106   5.064  1.00   0.0           C  
ATOM   2896  CG2 ILE C 573      62.101  42.234   3.258  1.00   0.0           C  
ATOM   2897  CD1 ILE C 573      63.150  42.489   6.380  1.00   0.0           C  
ATOM   2898  N   LYS C 574      64.056  45.184   1.903  1.00   0.0           N  
ATOM   2899  CA  LYS C 574      63.643  46.201   0.941  1.00   0.0           C  
ATOM   2900  C   LYS C 574      64.346  46.034  -0.393  1.00   0.0           C  
ATOM   2901  O   LYS C 574      63.723  46.143  -1.448  1.00   0.0           O  
ATOM   2902  CB  LYS C 574      63.916  47.606   1.484  1.00   0.0           C  
ATOM   2903  CG  LYS C 574      63.021  48.012   2.632  1.00   0.0           C  
ATOM   2904  CD  LYS C 574      62.138  49.180   2.264  1.00   0.0           C  
ATOM   2905  CE  LYS C 574      61.160  49.472   3.382  1.00   0.0           C  
ATOM   2906  NZ  LYS C 574      60.315  50.653   3.075  1.00   0.0           N1+
ATOM   2907  N   GLN C 575      65.646  45.769  -0.338  1.00   0.0           N  
ATOM   2908  CA  GLN C 575      66.443  45.629  -1.547  1.00   0.0           C  
ATOM   2909  C   GLN C 575      66.014  44.420  -2.354  1.00   0.0           C  
ATOM   2910  O   GLN C 575      65.889  44.490  -3.572  1.00   0.0           O  
ATOM   2911  CB  GLN C 575      67.924  45.510  -1.213  1.00   0.0           C  
ATOM   2912  CG  GLN C 575      68.810  45.534  -2.445  1.00   0.0           C  
ATOM   2913  CD  GLN C 575      70.031  44.655  -2.306  1.00   0.0           C  
ATOM   2914  NE2 GLN C 575      71.139  45.086  -2.897  1.00   0.0           N  
ATOM   2915  OE1 GLN C 575      69.980  43.597  -1.676  1.00   0.0           O  
ATOM   2916  N   LEU C 576      65.804  43.310  -1.662  1.00   0.0           N  
ATOM   2917  CA  LEU C 576      65.382  42.090  -2.317  1.00   0.0           C  
ATOM   2918  C   LEU C 576      64.041  42.301  -3.002  1.00   0.0           C  
ATOM   2919  O   LEU C 576      63.843  41.869  -4.136  1.00   0.0           O  
ATOM   2920  CB  LEU C 576      65.290  40.946  -1.315  1.00   0.0           C  
ATOM   2921  CG  LEU C 576      65.025  39.575  -1.937  1.00   0.0           C  
ATOM   2922  CD1 LEU C 576      66.209  39.111  -2.776  1.00   0.0           C  
ATOM   2923  CD2 LEU C 576      64.701  38.569  -0.855  1.00   0.0           C  
ATOM   2924  N   GLN C 577      63.131  42.978  -2.307  1.00   0.0           N  
ATOM   2925  CA  GLN C 577      61.811  43.294  -2.848  1.00   0.0           C  
ATOM   2926  C   GLN C 577      61.918  44.136  -4.105  1.00   0.0           C  
ATOM   2927  O   GLN C 577      61.206  43.914  -5.079  1.00   0.0           O  
ATOM   2928  CB  GLN C 577      60.968  44.031  -1.814  1.00   0.0           C  
ATOM   2929  CG  GLN C 577      60.571  43.200  -0.621  1.00   0.0           C  
ATOM   2930  CD  GLN C 577      59.902  44.030   0.448  1.00   0.0           C  
ATOM   2931  NE2 GLN C 577      58.773  43.549   0.953  1.00   0.0           N  
ATOM   2932  OE1 GLN C 577      60.390  45.101   0.811  1.00   0.0           O  
ATOM   2933  N   ALA C 578      62.814  45.114  -4.069  1.00   0.0           N  
ATOM   2934  CA  ALA C 578      63.029  45.991  -5.208  1.00   0.0           C  
ATOM   2935  C   ALA C 578      63.719  45.257  -6.347  1.00   0.0           C  
ATOM   2936  O   ALA C 578      63.453  45.527  -7.518  1.00   0.0           O  
ATOM   2937  CB  ALA C 578      63.840  47.203  -4.795  1.00   0.0           C  
ATOM   2938  N   ARG C 579      64.613  44.337  -5.998  1.00   0.0           N  
ATOM   2939  CA  ARG C 579      65.336  43.567  -7.001  1.00   0.0           C  
ATOM   2940  C   ARG C 579      64.398  42.645  -7.751  1.00   0.0           C  
ATOM   2941  O   ARG C 579      64.436  42.589  -8.975  1.00   0.0           O  
ATOM   2942  CB  ARG C 579      66.461  42.758  -6.357  1.00   0.0           C  
ATOM   2943  CG  ARG C 579      67.688  43.582  -6.009  1.00   0.0           C  
ATOM   2944  CD  ARG C 579      68.575  42.841  -5.029  1.00   0.0           C  
ATOM   2945  NE  ARG C 579      69.085  41.596  -5.590  1.00   0.0           N  
ATOM   2946  CZ  ARG C 579      69.520  40.578  -4.855  1.00   0.0           C  
ATOM   2947  NH1 ARG C 579      69.494  40.653  -3.526  1.00   0.0           N1+
ATOM   2948  NH2 ARG C 579      69.973  39.476  -5.446  1.00   0.0           N  
ATOM   2949  N   VAL C 580      63.545  41.935  -7.019  1.00   0.0           N  
ATOM   2950  CA  VAL C 580      62.666  40.948  -7.635  1.00   0.0           C  
ATOM   2951  C   VAL C 580      61.527  41.620  -8.409  1.00   0.0           C  
ATOM   2952  O   VAL C 580      61.208  41.207  -9.521  1.00   0.0           O  
ATOM   2953  CB  VAL C 580      62.094  39.960  -6.587  1.00   0.0           C  
ATOM   2954  CG1 VAL C 580      61.289  40.680  -5.513  1.00   0.0           C  
ATOM   2955  CG2 VAL C 580      61.258  38.884  -7.268  1.00   0.0           C  
ATOM   2956  N   LEU C 581      60.942  42.664  -7.830  1.00   0.0           N  
ATOM   2957  CA  LEU C 581      59.896  43.440  -8.485  1.00   0.0           C  
ATOM   2958  C   LEU C 581      60.361  43.951  -9.840  1.00   0.0           C  
ATOM   2959  O   LEU C 581      59.605  43.961 -10.813  1.00   0.0           O  
ATOM   2960  CB  LEU C 581      59.483  44.611  -7.597  1.00   0.0           C  
ATOM   2961  CG  LEU C 581      58.652  45.728  -8.223  1.00 0.096           C  
ATOM   2962  CD1 LEU C 581      57.202  45.289  -8.433  1.00 0.096           C  
ATOM   2963  CD2 LEU C 581      58.740  46.983  -7.366  1.00 0.096           C  
ATOM   2964  N   ALA C 582      61.621  44.364  -9.891  1.00   0.0           N  
ATOM   2965  CA  ALA C 582      62.221  44.898 -11.106  1.00   0.0           C  
ATOM   2966  C   ALA C 582      62.207  43.884 -12.249  1.00   0.0           C  
ATOM   2967  O   ALA C 582      61.924  44.244 -13.391  1.00   0.0           O  
ATOM   2968  CB  ALA C 582      63.642  45.357 -10.828  1.00   0.0           C  
ATOM   2969  N   VAL C 583      62.512  42.624 -11.949  1.00   0.0           N  
ATOM   2970  CA  VAL C 583      62.506  41.593 -12.980  1.00   0.0           C  
ATOM   2971  C   VAL C 583      61.087  41.066 -13.166  1.00   0.0           C  
ATOM   2972  O   VAL C 583      60.691  40.721 -14.281  1.00   0.0           O  
ATOM   2973  CB  VAL C 583      63.493  40.439 -12.650  1.00   0.0           C  
ATOM   2974  CG1 VAL C 583      64.305  40.762 -11.419  1.00   0.0           C  
ATOM   2975  CG2 VAL C 583      62.783  39.109 -12.481  1.00   0.0           C  
ATOM   2976  N   GLU C 584      60.329  41.033 -12.071  1.00   0.0           N  
ATOM   2977  CA  GLU C 584      58.932  40.627 -12.103  1.00   0.0           C  
ATOM   2978  C   GLU C 584      58.229  41.401 -13.196  1.00   0.0           C  
ATOM   2979  O   GLU C 584      57.547  40.828 -14.038  1.00   0.0           O  
ATOM   2980  CB  GLU C 584      58.253  40.878 -10.754  1.00   0.0           C  
ATOM   2981  CG  GLU C 584      58.014  39.639  -9.914  1.00   0.0           C  
ATOM   2982  CD  GLU C 584      57.391  39.966  -8.572  1.00   0.0           C  
ATOM   2983  OE1 GLU C 584      58.080  40.588  -7.735  1.00   0.0           O  
ATOM   2984  OE2 GLU C 584      56.214  39.608  -8.353  1.00   0.0           O1-
ATOM   2985  N   ARG C 585      58.452  42.710 -13.194  1.00   0.0           N  
ATOM   2986  CA  ARG C 585      57.801  43.612 -14.129  1.00   0.0           C  
ATOM   2987  C   ARG C 585      58.366  43.517 -15.541  1.00   0.0           C  
ATOM   2988  O   ARG C 585      57.619  43.602 -16.517  1.00   0.0           O  
ATOM   2989  CB  ARG C 585      57.913  45.044 -13.629  1.00   0.0           C  
ATOM   2990  CG  ARG C 585      56.978  45.379 -12.485  1.00   0.0           C  
ATOM   2991  CD  ARG C 585      56.352  46.747 -12.701  1.00   0.0           C  
ATOM   2992  NE  ARG C 585      57.361  47.803 -12.743  1.00   0.0           N  
ATOM   2993  CZ  ARG C 585      57.305  48.865 -13.536  1.00   0.0           C  
ATOM   2994  NH1 ARG C 585      56.289  49.020 -14.367  1.00   0.0           N1+
ATOM   2995  NH2 ARG C 585      58.271  49.773 -13.500  1.00   0.0           N  
ATOM   2996  N   TYR C 586      59.686  43.361 -15.634  1.00   0.0           N  
ATOM   2997  CA  TYR C 586      60.376  43.302 -16.919  1.00   0.0           C  
ATOM   2998  C   TYR C 586      59.815  42.163 -17.759  1.00   0.0           C  
ATOM   2999  O   TYR C 586      59.611  42.305 -18.966  1.00   0.0           O  
ATOM   3000  CB  TYR C 586      61.890  43.127 -16.722  1.00   0.0           C  
ATOM   3001  CG  TYR C 586      62.690  43.099 -18.014  1.00   0.0           C  
ATOM   3002  CD1 TYR C 586      62.934  41.904 -18.683  1.00   0.0           C  
ATOM   3003  CD2 TYR C 586      63.196  44.269 -18.566  1.00   0.0           C  
ATOM   3004  CE1 TYR C 586      63.654  41.878 -19.864  1.00   0.0           C  
ATOM   3005  CE2 TYR C 586      63.921  44.250 -19.749  1.00   0.0           C  
ATOM   3006  CZ  TYR C 586      64.148  43.052 -20.393  1.00   0.0           C  
ATOM   3007  OH  TYR C 586      64.870  43.030 -21.568  1.00   0.0           O  
ATOM   3008  N   LEU C 587      59.551  41.037 -17.109  1.00   0.0           N  
ATOM   3009  CA  LEU C 587      59.119  39.848 -17.821  1.00   0.0           C  
ATOM   3010  C   LEU C 587      57.714  40.012 -18.359  1.00   0.0           C  
ATOM   3011  O   LEU C 587      57.404  39.529 -19.447  1.00   0.0           O  
ATOM   3012  CB  LEU C 587      59.193  38.625 -16.915  1.00   0.0           C  
ATOM   3013  CG  LEU C 587      60.578  38.298 -16.352  1.00   0.0           C  
ATOM   3014  CD1 LEU C 587      60.597  36.897 -15.753  1.00   0.0           C  
ATOM   3015  CD2 LEU C 587      61.668  38.476 -17.411  1.00   0.0           C  
ATOM   3016  N   GLN C 588      56.867  40.687 -17.588  1.00   0.0           N  
ATOM   3017  CA  GLN C 588      55.495  40.944 -18.006  1.00   0.0           C  
ATOM   3018  C   GLN C 588      55.502  41.674 -19.338  1.00   0.0           C  
ATOM   3019  O   GLN C 588      54.803  41.292 -20.272  1.00   0.0           O  
ATOM   3020  CB  GLN C 588      54.747  41.765 -16.957  1.00   0.0           C  
ATOM   3021  CG  GLN C 588      54.936  41.266 -15.536  1.00   0.0           C  
ATOM   3022  CD  GLN C 588      53.748  40.488 -14.999  1.00   0.0           C  
ATOM   3023  NE2 GLN C 588      53.851  40.057 -13.747  1.00   0.0           N  
ATOM   3024  OE1 GLN C 588      52.751  40.281 -15.693  1.00   0.0           O  
ATOM   3025  N   ASP C 589      56.323  42.716 -19.417  1.00   0.0           N  
ATOM   3026  CA  ASP C 589      56.461  43.493 -20.640  1.00   0.0           C  
ATOM   3027  C   ASP C 589      56.987  42.645 -21.790  1.00   0.0           C  
ATOM   3028  O   ASP C 589      56.598  42.839 -22.937  1.00   0.0           O  
ATOM   3029  CB  ASP C 589      57.381  44.686 -20.405  1.00   0.0           C  
ATOM   3030  CG  ASP C 589      56.772  45.711 -19.476  1.00   0.0           C  
ATOM   3031  OD1 ASP C 589      55.533  45.879 -19.511  1.00   0.0           O  
ATOM   3032  OD2 ASP C 589      57.530  46.349 -18.713  1.00   0.0           O1-
ATOM   3033  N   GLN C 590      57.869  41.702 -21.478  1.00   0.0           N  
ATOM   3034  CA  GLN C 590      58.430  40.815 -22.492  1.00   0.0           C  
ATOM   3035  C   GLN C 590      57.437  39.771 -22.958  1.00   0.0           C  
ATOM   3036  O   GLN C 590      57.216  39.604 -24.156  1.00   0.0           O  
ATOM   3037  CB  GLN C 590      59.673  40.113 -21.963  1.00   0.0           C  
ATOM   3038  CG  GLN C 590      60.823  41.039 -21.694  1.00   0.0           C  
ATOM   3039  CD  GLN C 590      61.246  41.809 -22.921  1.00   0.0           C  
ATOM   3040  NE2 GLN C 590      61.130  41.188 -24.091  1.00   0.0           N  
ATOM   3041  OE1 GLN C 590      61.682  42.954 -22.819  1.00   0.0           O  
ATOM   3042  N   GLN C 591      56.870  39.053 -21.994  1.00   0.0           N  
ATOM   3043  CA  GLN C 591      55.870  38.026 -22.251  1.00   0.0           C  
ATOM   3044  C   GLN C 591      54.731  38.579 -23.107  1.00   0.0           C  
ATOM   3045  O   GLN C 591      54.203  37.886 -23.977  1.00   0.0           O  
ATOM   3046  CB  GLN C 591      55.333  37.478 -20.928  1.00   0.0           C  
ATOM   3047  CG  GLN C 591      54.572  36.170 -21.033  1.00   0.0           C  
ATOM   3048  CD  GLN C 591      53.814  35.844 -19.759  1.00   0.0           C  
ATOM   3049  NE2 GLN C 591      54.096  34.685 -19.180  1.00   0.0           N  
ATOM   3050  OE1 GLN C 591      52.985  36.630 -19.298  1.00   0.0           O  
ATOM   3051  N   LEU C 592      54.372  39.837 -22.856  1.00   0.0           N  
ATOM   3052  CA  LEU C 592      53.329  40.515 -23.617  1.00   0.0           C  
ATOM   3053  C   LEU C 592      53.735  40.661 -25.071  1.00   0.0           C  
ATOM   3054  O   LEU C 592      53.042  40.187 -25.968  1.00   0.0           O  
ATOM   3055  CB  LEU C 592      53.033  41.890 -23.015  1.00   0.0           C  
ATOM   3056  CG  LEU C 592      51.565  42.130 -22.681  1.00   0.0           C  
ATOM   3057  CD1 LEU C 592      51.057  41.040 -21.758  1.00   0.0           C  
ATOM   3058  CD2 LEU C 592      51.377  43.494 -22.049  1.00   0.0           C  
ATOM   3059  N   LEU C 593      54.864  41.325 -25.289  1.00   0.0           N  
ATOM   3060  CA  LEU C 593      55.465  41.444 -26.611  1.00   0.0           C  
ATOM   3061  C   LEU C 593      55.587  40.089 -27.289  1.00   0.0           C  
ATOM   3062  O   LEU C 593      55.415  39.976 -28.501  1.00   0.0           O  
ATOM   3063  CB  LEU C 593      56.848  42.084 -26.513  1.00   0.0           C  
ATOM   3064  CG  LEU C 593      56.899  43.564 -26.161  1.00   0.0           C  
ATOM   3065  CD1 LEU C 593      58.253  43.911 -25.574  1.00   0.0           C  
ATOM   3066  CD2 LEU C 593      56.622  44.396 -27.399  1.00   0.0           C  
ATOM   3067  N   GLY C 594      55.892  39.068 -26.492  1.00   0.0           N  
ATOM   3068  CA  GLY C 594      56.043  37.715 -26.991  1.00   0.0           C  
ATOM   3069  C   GLY C 594      54.762  37.163 -27.580  1.00   0.0           C  
ATOM   3070  O   GLY C 594      54.760  36.680 -28.715  1.00   0.0           O  
ATOM   3071  N   ILE C 595      53.668  37.238 -26.824  1.00   0.0           N  
ATOM   3072  CA  ILE C 595      52.381  36.733 -27.293  1.00   0.0           C  
ATOM   3073  C   ILE C 595      51.677  37.706 -28.236  1.00   0.0           C  
ATOM   3074  O   ILE C 595      50.513  37.518 -28.588  1.00   0.0           O  
ATOM   3075  CB  ILE C 595      51.436  36.403 -26.119  1.00   0.0           C  
ATOM   3076  CG1 ILE C 595      51.075  37.663 -25.341  1.00   0.0           C  
ATOM   3077  CG2 ILE C 595      52.060  35.363 -25.203  1.00   0.0           C  
ATOM   3078  CD1 ILE C 595      50.166  37.406 -24.167  1.00   0.0           C  
ATOM   3079  N   TRP C 596      52.387  38.752 -28.634  1.00   0.0           N  
ATOM   3080  CA  TRP C 596      51.947  39.608 -29.725  1.00 0.002           C  
ATOM   3081  C   TRP C 596      52.780  39.292 -30.966  1.00 0.002           C  
ATOM   3082  O   TRP C 596      52.496  39.775 -32.063  1.00 0.002           O  
ATOM   3083  CB  TRP C 596      52.078  41.081 -29.354  1.00 0.002           C  
ATOM   3084  CG  TRP C 596      51.190  41.516 -28.238  1.00   0.0           C  
ATOM   3085  CD1 TRP C 596      50.058  40.899 -27.790  1.00   0.0           C  
ATOM   3086  CD2 TRP C 596      51.362  42.678 -27.424  1.00 0.001           C  
ATOM   3087  CE2 TRP C 596      50.298  42.705 -26.501  1.00 0.001           C  
ATOM   3088  CE3 TRP C 596      52.314  43.699 -27.385  1.00   0.0           C  
ATOM   3089  NE1 TRP C 596      49.513  41.608 -26.745  1.00 0.001           N  
ATOM   3090  CZ2 TRP C 596      50.160  43.717 -25.554  1.00   0.0           C  
ATOM   3091  CZ3 TRP C 596      52.180  44.696 -26.444  1.00   0.0           C  
ATOM   3092  CH2 TRP C 596      51.110  44.702 -25.541  1.00   0.0           C  
ATOM   3093  N   GLY C 597      53.813  38.474 -30.777  1.00   0.0           N  
ATOM   3094  CA  GLY C 597      54.715  38.098 -31.852  1.00   0.0           C  
ATOM   3095  C   GLY C 597      55.734  39.179 -32.138  1.00   0.0           C  
ATOM   3096  O   GLY C 597      56.181  39.350 -33.274  1.00 0.002           O  
ATOM   3097  N   CYS C 598      56.107  39.910 -31.096  1.00   0.0           N  
ATOM   3098  CA  CYS C 598      57.017  41.036 -31.231  1.00   0.0           C  
ATOM   3099  C   CYS C 598      58.246  40.860 -30.352  1.00   0.0           C  
ATOM   3100  O   CYS C 598      58.854  41.837 -29.924  1.00   0.0           O  
ATOM   3101  CB  CYS C 598      56.301  42.336 -30.876  1.00   0.0           C  
ATOM   3102  SG  CYS C 598      54.890  42.700 -31.938  1.00 0.002           S  
ATOM   3103  N   SER C 599      58.600  39.608 -30.084  1.00   0.0           N  
ATOM   3104  CA  SER C 599      59.773  39.298 -29.279  1.00   0.0           C  
ATOM   3105  C   SER C 599      61.054  39.850 -29.903  1.00   0.0           C  
ATOM   3106  O   SER C 599      61.304  39.678 -31.098  1.00   0.0           O  
ATOM   3107  CB  SER C 599      59.901  37.788 -29.083  1.00   0.0           C  
ATOM   3108  OG  SER C 599      61.211  37.433 -28.674  1.00   0.0           O  
ATOM   3109  N   GLY C 600      61.854  40.528 -29.082  1.00   0.0           N  
ATOM   3110  CA  GLY C 600      63.140  41.052 -29.507  1.00   0.0           C  
ATOM   3111  C   GLY C 600      63.038  42.202 -30.485  1.00   0.0           C  
ATOM   3112  O   GLY C 600      63.974  42.470 -31.236  1.00   0.0           O  
ATOM   3113  N   ARG C 601      61.894  42.876 -30.475  1.00   0.0           N  
ATOM   3114  CA  ARG C 601      61.673  44.026 -31.341  1.00   0.0           C  
ATOM   3115  C   ARG C 601      61.333  45.266 -30.533  1.00   0.0           C  
ATOM   3116  O   ARG C 601      60.433  45.243 -29.694  1.00   0.0           O  
ATOM   3117  CB  ARG C 601      60.560  43.738 -32.346  1.00   0.0           C  
ATOM   3118  CG  ARG C 601      60.890  42.630 -33.319  1.00   0.0           C  
ATOM   3119  CD  ARG C 601      60.329  42.924 -34.693  1.00   0.0           C  
ATOM   3120  NE  ARG C 601      61.115  42.276 -35.738  1.00   0.0           N  
ATOM   3121  CZ  ARG C 601      60.881  41.051 -36.199  1.00   0.0           C  
ATOM   3122  NH1 ARG C 601      59.876  40.334 -35.712  1.00   0.0           N1+
ATOM   3123  NH2 ARG C 601      61.652  40.546 -37.152  1.00   0.0           N  
ATOM   3124  N   LEU C 602      62.055  46.350 -30.791  1.00   0.0           N  
ATOM   3125  CA  LEU C 602      61.782  47.610 -30.118  1.00   0.0           C  
ATOM   3126  C   LEU C 602      60.706  48.373 -30.870  1.00   0.0           C  
ATOM   3127  O   LEU C 602      60.016  49.220 -30.304  1.00   0.0           O  
ATOM   3128  CB  LEU C 602      63.053  48.444 -30.003  1.00   0.0           C  
ATOM   3129  CG  LEU C 602      64.129  47.839 -29.103  1.00   0.0           C  
ATOM   3130  CD1 LEU C 602      65.442  48.556 -29.309  1.00   0.0           C  
ATOM   3131  CD2 LEU C 602      63.713  47.895 -27.642  1.00   0.0           C  
ATOM   3132  N   ILE C 603      60.584  48.067 -32.157  1.00   0.0           N  
ATOM   3133  CA  ILE C 603      59.484  48.549 -32.979  1.00   0.0           C  
ATOM   3134  C   ILE C 603      58.937  47.364 -33.753  1.00   0.0           C  
ATOM   3135  O   ILE C 603      59.638  46.779 -34.577  1.00   0.0           O  
ATOM   3136  CB  ILE C 603      59.905  49.654 -33.968  1.00   0.0           C  
ATOM   3137  CG1 ILE C 603      60.584  50.819 -33.234  1.00   0.0           C  
ATOM   3138  CG2 ILE C 603      58.698  50.126 -34.762  1.00   0.0           C  
ATOM   3139  CD1 ILE C 603      61.006  51.970 -34.142  1.00   0.0           C  
ATOM   3140  N   CYS C 604      57.689  47.006 -33.481  1.00   0.0           N  
ATOM   3141  CA  CYS C 604      57.101  45.812 -34.068  1.00   0.0           C  
ATOM   3142  C   CYS C 604      55.801  46.128 -34.797  1.00 0.002           C  
ATOM   3143  O   CYS C 604      54.854  46.642 -34.199  1.00 0.002           O  
ATOM   3144  CB  CYS C 604      56.863  44.758 -32.982  1.00   0.0           C  
ATOM   3145  SG  CYS C 604      56.002  43.276 -33.540  1.00 0.002           S  
ATOM   3146  N   CYS C 605      55.772  45.834 -36.094  1.00 0.002           N  
ATOM   3147  CA  CYS C 605      54.553  45.948 -36.886  1.00 0.002           C  
ATOM   3148  C   CYS C 605      53.604  44.799 -36.593  1.00 0.002           C  
ATOM   3149  O   CYS C 605      54.039  43.676 -36.340  1.00 0.002           O  
ATOM   3150  CB  CYS C 605      54.872  45.967 -38.380  1.00 0.002           C  
ATOM   3151  SG  CYS C 605      55.920  47.324 -38.908  1.00 0.002           S  
ATOM   3152  N   THR C 606      52.306  45.073 -36.645  1.00 0.002           N  
ATOM   3153  CA  THR C 606      51.327  44.033 -36.382  1.00 0.002           C  
ATOM   3154  C   THR C 606      50.366  43.857 -37.543  1.00 0.002           C  
ATOM   3155  O   THR C 606      50.504  44.490 -38.591  1.00 0.002           O  
ATOM   3156  CB  THR C 606      50.511  44.322 -35.116  1.00 0.002           C  
ATOM   3157  CG2 THR C 606      51.424  44.763 -33.992  1.00 0.002           C  
ATOM   3158  OG1 THR C 606      49.552  45.352 -35.381  1.00 0.002           O  
ATOM   3159  N   ASN C 607      49.396  42.976 -37.344  1.00 0.002           N  
ATOM   3160  CA  ASN C 607      48.383  42.720 -38.349  1.00 0.002           C  
ATOM   3161  C   ASN C 607      47.131  43.515 -38.039  1.00 0.004           C  
ATOM   3162  O   ASN C 607      46.241  43.653 -38.872  1.00 0.005           O  
ATOM   3163  CB  ASN C 607      48.061  41.229 -38.408  1.00 0.002           C  
ATOM   3164  CG  ASN C 607      47.669  40.777 -39.793  1.00 0.002           C  
ATOM   3165  ND2 ASN C 607      48.665  40.453 -40.610  1.00 0.002           N  
ATOM   3166  OD1 ASN C 607      46.487  40.724 -40.133  1.00 0.005           O  
ATOM   3167  N   VAL C 608      47.081  44.041 -36.821  1.00 0.002           N  
ATOM   3168  CA  VAL C 608      45.922  44.775 -36.346  1.00 0.988           C  
ATOM   3169  C   VAL C 608      45.834  46.172 -36.945  1.00 0.988           C  
ATOM   3170  O   VAL C 608      46.739  46.986 -36.758  1.00 0.988           O  
ATOM   3171  CB  VAL C 608      45.937  44.905 -34.825  1.00 0.988           C  
ATOM   3172  CG1 VAL C 608      44.802  45.803 -34.372  1.00 0.988           C  
ATOM   3173  CG2 VAL C 608      45.867  43.525 -34.181  1.00 0.002           C  
ATOM   3174  N   PRO C 609      44.731  46.454 -37.650  1.00 0.988           N  
ATOM   3175  CA  PRO C 609      44.487  47.766 -38.248  1.00 0.988           C  
ATOM   3176  C   PRO C 609      44.121  48.795 -37.190  1.00 0.988           C  
ATOM   3177  O   PRO C 609      43.475  48.446 -36.197  1.00 0.992           O  
ATOM   3178  CB  PRO C 609      43.312  47.505 -39.189  1.00 0.988           C  
ATOM   3179  CG  PRO C 609      42.570  46.401 -38.537  1.00 0.988           C  
ATOM   3180  CD  PRO C 609      43.610  45.524 -37.892  1.00 0.988           C  
ATOM   3181  N   TRP C 610      44.532  50.042 -37.392  1.00 0.988           N  
ATOM   3182  CA  TRP C 610      44.208  51.086 -36.437  1.00 0.999           C  
ATOM   3183  C   TRP C 610      42.739  51.491 -36.572  1.00 0.999           C  
ATOM   3184  O   TRP C 610      42.139  51.350 -37.638  1.00 0.999           O  
ATOM   3185  CB  TRP C 610      45.117  52.304 -36.618  1.00 0.999           C  
ATOM   3186  CG  TRP C 610      44.971  53.260 -35.482  1.00 0.999           C  
ATOM   3187  CD1 TRP C 610      44.253  54.419 -35.470  1.00 0.999           C  
ATOM   3188  CD2 TRP C 610      45.514  53.110 -34.167  1.00 0.999           C  
ATOM   3189  CE2 TRP C 610      45.101  54.227 -33.415  1.00 0.999           C  
ATOM   3190  CE3 TRP C 610      46.320  52.145 -33.555  1.00 0.999           C  
ATOM   3191  NE1 TRP C 610      44.331  55.009 -34.234  1.00 0.999           N  
ATOM   3192  CZ2 TRP C 610      45.467  54.405 -32.080  1.00 0.999           C  
ATOM   3193  CZ3 TRP C 610      46.681  52.322 -32.234  1.00 0.999           C  
ATOM   3194  CH2 TRP C 610      46.254  53.444 -31.509  1.00 0.999           C  
ATOM   3195  N   ASN C 611      42.171  51.984 -35.477  1.00 0.999           N  
ATOM   3196  CA  ASN C 611      40.759  52.347 -35.400  1.00 0.999           C  
ATOM   3197  C   ASN C 611      40.632  53.841 -35.111  1.00 0.999           C  
ATOM   3198  O   ASN C 611      41.236  54.345 -34.165  1.00 0.999           O  
ATOM   3199  CB  ASN C 611      40.083  51.508 -34.313  1.00 0.999           C  
ATOM   3200  CG  ASN C 611      38.569  51.640 -34.279  1.00 0.999           C  
ATOM   3201  ND2 ASN C 611      37.947  50.816 -33.435  1.00 0.992           N  
ATOM   3202  OD1 ASN C 611      37.968  52.455 -34.982  1.00 0.999           O  
ATOM   3203  N   ALA C 612      39.865  54.552 -35.935  1.00 0.999           N  
ATOM   3204  CA  ALA C 612      39.701  55.992 -35.768  1.00 0.999           C  
ATOM   3205  C   ALA C 612      39.120  56.323 -34.402  1.00 0.999           C  
ATOM   3206  O   ALA C 612      39.433  57.358 -33.816  1.00 0.999           O  
ATOM   3207  CB  ALA C 612      38.817  56.559 -36.865  1.00 0.999           C  
ATOM   3208  N   SER C 613      38.277  55.426 -33.901  1.00 0.999           N  
ATOM   3209  CA  SER C 613      37.677  55.579 -32.582  1.00 0.999           C  
ATOM   3210  C   SER C 613      38.760  55.672 -31.518  1.00   1.0           C  
ATOM   3211  O   SER C 613      38.631  56.421 -30.552  1.00   1.0           O  
ATOM   3212  CB  SER C 613      36.735  54.413 -32.278  1.00 0.999           C  
ATOM   3213  OG  SER C 613      35.753  54.275 -33.289  1.00 0.999           O  
ATOM   3214  N   TRP C 614      39.826  54.900 -31.703  1.00   1.0           N  
ATOM   3215  CA  TRP C 614      40.987  54.991 -30.830  1.00   1.0           C  
ATOM   3216  C   TRP C 614      41.615  56.370 -30.987  1.00   1.0           C  
ATOM   3217  O   TRP C 614      41.836  57.082 -30.006  1.00   1.0           O  
ATOM   3218  CB  TRP C 614      42.002  53.899 -31.158  1.00   1.0           C  
ATOM   3219  CG  TRP C 614      41.445  52.513 -31.069  1.00   1.0           C  
ATOM   3220  CD1 TRP C 614      40.306  52.124 -30.426  1.00   1.0           C  
ATOM   3221  CD2 TRP C 614      42.005  51.326 -31.642  1.00   1.0           C  
ATOM   3222  CE2 TRP C 614      41.151  50.258 -31.307  1.00   1.0           C  
ATOM   3223  CE3 TRP C 614      43.140  51.065 -32.414  1.00 0.999           C  
ATOM   3224  NE1 TRP C 614      40.122  50.772 -30.564  1.00   1.0           N  
ATOM   3225  CZ2 TRP C 614      41.400  48.948 -31.713  1.00 0.992           C  
ATOM   3226  CZ3 TRP C 614      43.386  49.767 -32.815  1.00 0.992           C  
ATOM   3227  CH2 TRP C 614      42.521  48.724 -32.464  1.00 0.992           C  
ATOM   3228  N   SER C 615      41.889  56.734 -32.237  1.00 0.999           N  
ATOM   3229  CA  SER C 615      42.401  58.059 -32.577  1.00 0.999           C  
ATOM   3230  C   SER C 615      42.361  58.269 -34.086  1.00 0.999           C  
ATOM   3231  O   SER C 615      42.635  57.357 -34.863  1.00 0.999           O  
ATOM   3232  CB  SER C 615      43.826  58.243 -32.059  1.00 0.999           C  
ATOM   3233  OG  SER C 615      44.261  59.578 -32.247  1.00 0.999           O  
ATOM   3234  N   ASN C 616      42.020  59.482 -34.495  1.00 0.999           N  
ATOM   3235  CA  ASN C 616      41.913  59.791 -35.910  1.00 0.999           C  
ATOM   3236  C   ASN C 616      42.904  60.862 -36.329  1.00 0.999           C  
ATOM   3237  O   ASN C 616      42.628  61.667 -37.216  1.00 0.999           O  
ATOM   3238  CB  ASN C 616      40.496  60.235 -36.245  1.00 0.999           C  
ATOM   3239  CG  ASN C 616      39.964  61.268 -35.278  1.00 0.999           C  
ATOM   3240  ND2 ASN C 616      39.627  62.433 -35.803  1.00 0.975           N  
ATOM   3241  OD1 ASN C 616      39.868  61.027 -34.073  1.00 0.999           O  
ATOM   3242  N   LYS C 617      44.061  60.867 -35.683  1.00 0.999           N  
ATOM   3243  CA  LYS C 617      45.103  61.813 -36.028  1.00   1.0           C  
ATOM   3244  C   LYS C 617      45.961  61.239 -37.144  1.00 0.972           C  
ATOM   3245  O   LYS C 617      46.188  60.030 -37.195  1.00 0.996           O  
ATOM   3246  CB  LYS C 617      45.959  62.136 -34.807  1.00   1.0           C  
ATOM   3247  CG  LYS C 617      45.193  62.721 -33.638  1.00   1.0           C  
ATOM   3248  CD  LYS C 617      46.116  62.967 -32.458  1.00   1.0           C  
ATOM   3249  CE  LYS C 617      45.501  63.934 -31.461  1.00   1.0           C  
ATOM   3250  NZ  LYS C 617      44.204  63.442 -30.924  1.00 0.999           N1+
ATOM   3251  N   SER C 618      46.433  62.102 -38.039  1.00   1.0           N  
ATOM   3252  CA  SER C 618      47.354  61.677 -39.089  1.00 0.972           C  
ATOM   3253  C   SER C 618      48.707  61.309 -38.485  1.00   1.0           C  
ATOM   3254  O   SER C 618      48.900  61.420 -37.273  1.00   1.0           O  
ATOM   3255  CB  SER C 618      47.532  62.776 -40.136  1.00 0.972           C  
ATOM   3256  OG  SER C 618      48.378  63.805 -39.651  1.00   1.0           O  
ATOM   3257  N   TYR C 619      49.639  60.873 -39.328  1.00   1.0           N  
ATOM   3258  CA  TYR C 619      50.987  60.561 -38.866  1.00   1.0           C  
ATOM   3259  C   TYR C 619      51.579  61.765 -38.144  1.00 0.977           C  
ATOM   3260  O   TYR C 619      51.923  61.692 -36.964  1.00 0.977           O  
ATOM   3261  CB  TYR C 619      51.894  60.151 -40.035  1.00 0.051           C  
ATOM   3262  CG  TYR C 619      53.351  60.021 -39.647  1.00 0.977           C  
ATOM   3263  CD1 TYR C 619      54.211  61.112 -39.708  1.00 0.977           C  
ATOM   3264  CD2 TYR C 619      53.866  58.809 -39.213  1.00 0.051           C  
ATOM   3265  CE1 TYR C 619      55.536  60.998 -39.337  1.00 0.977           C  
ATOM   3266  CE2 TYR C 619      55.190  58.685 -38.844  1.00  0.05           C  
ATOM   3267  CZ  TYR C 619      56.020  59.781 -38.908  1.00  0.05           C  
ATOM   3268  OH  TYR C 619      57.341  59.657 -38.540  1.00 0.008           O  
ATOM   3269  N   SER C 620      51.671  62.876 -38.863  1.00 0.977           N  
ATOM   3270  CA  SER C 620      52.321  64.073 -38.348  1.00 0.977           C  
ATOM   3271  C   SER C 620      51.529  64.691 -37.195  1.00 0.977           C  
ATOM   3272  O   SER C 620      52.107  65.323 -36.309  1.00 0.977           O  
ATOM   3273  CB  SER C 620      52.509  65.090 -39.470  1.00 0.977           C  
ATOM   3274  OG  SER C 620      53.679  65.858 -39.264  1.00 0.977           O  
ATOM   3275  N   GLU C 621      50.211  64.495 -37.201  1.00 0.999           N  
ATOM   3276  CA  GLU C 621      49.357  64.967 -36.113  1.00 0.999           C  
ATOM   3277  C   GLU C 621      49.693  64.270 -34.803  1.00 0.999           C  
ATOM   3278  O   GLU C 621      49.335  64.747 -33.724  1.00 0.999           O  
ATOM   3279  CB  GLU C 621      47.884  64.748 -36.445  1.00 0.999           C  
ATOM   3280  CG  GLU C 621      47.235  65.889 -37.203  1.00 0.999           C  
ATOM   3281  CD  GLU C 621      45.721  65.843 -37.134  1.00 0.999           C  
ATOM   3282  OE1 GLU C 621      45.110  65.097 -37.929  1.00 0.999           O  
ATOM   3283  OE2 GLU C 621      45.146  66.544 -36.277  1.00 0.999           O1-
ATOM   3284  N   ILE C 622      50.369  63.130 -34.911  1.00 0.999           N  
ATOM   3285  CA  ILE C 622      50.822  62.375 -33.756  1.00 0.999           C  
ATOM   3286  C   ILE C 622      52.315  62.551 -33.571  1.00 0.977           C  
ATOM   3287  O   ILE C 622      52.780  63.141 -32.594  1.00 0.977           O  
ATOM   3288  CB  ILE C 622      50.523  60.877 -33.918  1.00 0.999           C  
ATOM   3289  CG1 ILE C 622      49.037  60.650 -34.125  1.00 0.999           C  
ATOM   3290  CG2 ILE C 622      50.986  60.096 -32.708  1.00 0.999           C  
ATOM   3291  CD1 ILE C 622      48.705  59.242 -34.487  1.00 0.999           C  
ATOM   3292  N   TRP C 623      53.056  62.042 -34.548  1.00 0.977           N  
ATOM   3293  CA  TRP C 623      54.494  61.854 -34.436  1.00 0.977           C  
ATOM   3294  C   TRP C 623      55.275  63.158 -34.428  1.00 0.977           C  
ATOM   3295  O   TRP C 623      56.405  63.206 -33.949  1.00  0.97           O  
ATOM   3296  CB  TRP C 623      54.971  60.950 -35.578  1.00 0.977           C  
ATOM   3297  CG  TRP C 623      54.376  59.585 -35.470  1.00 0.977           C  
ATOM   3298  CD1 TRP C 623      53.261  59.122 -36.099  1.00 0.977           C  
ATOM   3299  CD2 TRP C 623      54.838  58.516 -34.638  1.00 0.977           C  
ATOM   3300  CE2 TRP C 623      53.963  57.429 -34.831  1.00 0.977           C  
ATOM   3301  CE3 TRP C 623      55.913  58.367 -33.753  1.00  0.97           C  
ATOM   3302  NE1 TRP C 623      53.010  57.824 -35.729  1.00 0.977           N  
ATOM   3303  CZ2 TRP C 623      54.127  56.213 -34.172  1.00 0.049           C  
ATOM   3304  CZ3 TRP C 623      56.073  57.162 -33.102  1.00 0.007           C  
ATOM   3305  CH2 TRP C 623      55.184  56.100 -33.313  1.00 0.007           C  
ATOM   3306  N   ASP C 624      54.671  64.218 -34.951  1.00 0.977           N  
ATOM   3307  CA  ASP C 624      55.353  65.502 -35.042  1.00 0.977           C  
ATOM   3308  C   ASP C 624      54.685  66.540 -34.148  1.00  0.97           C  
ATOM   3309  O   ASP C 624      55.001  67.729 -34.211  1.00  0.97           O  
ATOM   3310  CB  ASP C 624      55.377  65.993 -36.491  1.00 0.977           C  
ATOM   3311  CG  ASP C 624      56.206  65.102 -37.400  1.00 0.977           C  
ATOM   3312  OD1 ASP C 624      56.618  64.010 -36.962  1.00 0.977           O  
ATOM   3313  OD2 ASP C 624      56.442  65.494 -38.562  1.00 0.977           O1-
ATOM   3314  N   ASN C 625      53.774  66.077 -33.301  1.00 0.977           N  
ATOM   3315  CA  ASN C 625      52.918  66.979 -32.550  1.00  0.97           C  
ATOM   3316  C   ASN C 625      52.681  66.536 -31.113  1.00  0.97           C  
ATOM   3317  O   ASN C 625      52.395  67.355 -30.246  1.00  0.97           O  
ATOM   3318  CB  ASN C 625      51.590  67.120 -33.295  1.00 0.977           C  
ATOM   3319  CG  ASN C 625      50.617  68.045 -32.604  1.00 0.977           C  
ATOM   3320  ND2 ASN C 625      49.432  67.520 -32.308  1.00 0.977           N  
ATOM   3321  OD1 ASN C 625      50.911  69.212 -32.352  1.00  0.97           O  
ATOM   3322  N   LEU C 626      52.813  65.239 -30.856  1.00  0.97           N  
ATOM   3323  CA  LEU C 626      52.535  64.704 -29.530  1.00  0.97           C  
ATOM   3324  C   LEU C 626      53.760  64.115 -28.853  1.00  0.97           C  
ATOM   3325  O   LEU C 626      54.687  63.647 -29.514  1.00  0.97           O  
ATOM   3326  CB  LEU C 626      51.456  63.622 -29.600  1.00  0.97           C  
ATOM   3327  CG  LEU C 626      50.041  64.016 -29.997  1.00 0.977           C  
ATOM   3328  CD1 LEU C 626      49.186  62.773 -30.146  1.00 0.999           C  
ATOM   3329  CD2 LEU C 626      49.462  64.944 -28.951  1.00  0.97           C  
ATOM   3330  N   THR C 627      53.753  64.139 -27.525  1.00  0.97           N  
ATOM   3331  CA  THR C 627      54.706  63.363 -26.750  1.00 0.999           C  
ATOM   3332  C   THR C 627      54.026  62.046 -26.408  1.00  0.97           C  
ATOM   3333  O   THR C 627      52.800  61.948 -26.458  1.00  0.97           O  
ATOM   3334  CB  THR C 627      55.163  64.091 -25.473  1.00 0.999           C  
ATOM   3335  CG2 THR C 627      55.654  65.485 -25.804  1.00 0.999           C  
ATOM   3336  OG1 THR C 627      54.076  64.182 -24.545  1.00 0.999           O  
ATOM   3337  N   TRP C 628      54.811  61.028 -26.084  1.00 0.963           N  
ATOM   3338  CA  TRP C 628      54.252  59.701 -25.872  1.00 0.963           C  
ATOM   3339  C   TRP C 628      53.266  59.671 -24.715  1.00   0.0           C  
ATOM   3340  O   TRP C 628      52.177  59.120 -24.843  1.00   0.0           O  
ATOM   3341  CB  TRP C 628      55.370  58.682 -25.642  1.00   0.0           C  
ATOM   3342  CG  TRP C 628      55.787  57.983 -26.899  1.00   0.0           C  
ATOM   3343  CD1 TRP C 628      56.890  58.242 -27.655  1.00   0.0           C  
ATOM   3344  CD2 TRP C 628      55.094  56.912 -27.552  1.00   0.0           C  
ATOM   3345  CE2 TRP C 628      55.840  56.570 -28.694  1.00   0.0           C  
ATOM   3346  CE3 TRP C 628      53.917  56.208 -27.278  1.00   0.0           C  
ATOM   3347  NE1 TRP C 628      56.932  57.395 -28.734  1.00   0.0           N  
ATOM   3348  CZ2 TRP C 628      55.450  55.553 -29.564  1.00   0.0           C  
ATOM   3349  CZ3 TRP C 628      53.530  55.198 -28.141  1.00   0.0           C  
ATOM   3350  CH2 TRP C 628      54.294  54.880 -29.270  1.00 0.001           C  
ATOM   3351  N   VAL C 629      53.645  60.269 -23.594  1.00   0.0           N  
ATOM   3352  CA  VAL C 629      52.779  60.291 -22.421  1.00   0.0           C  
ATOM   3353  C   VAL C 629      51.495  61.064 -22.738  1.00   0.0           C  
ATOM   3354  O   VAL C 629      50.406  60.700 -22.286  1.00   0.0           O  
ATOM   3355  CB  VAL C 629      53.506  60.900 -21.194  1.00   0.0           C  
ATOM   3356  CG1 VAL C 629      54.281  62.145 -21.586  1.00 0.988           C  
ATOM   3357  CG2 VAL C 629      52.528  61.191 -20.071  1.00   0.0           C  
ATOM   3358  N   GLU C 630      51.637  62.112 -23.542  1.00   0.0           N  
ATOM   3359  CA  GLU C 630      50.508  62.891 -24.031  1.00 0.963           C  
ATOM   3360  C   GLU C 630      49.569  62.007 -24.835  1.00 0.963           C  
ATOM   3361  O   GLU C 630      48.361  61.993 -24.617  1.00   0.0           O  
ATOM   3362  CB  GLU C 630      51.008  64.049 -24.892  1.00 0.963           C  
ATOM   3363  CG  GLU C 630      50.017  65.158 -25.131  1.00 0.963           C  
ATOM   3364  CD  GLU C 630      50.671  66.360 -25.778  1.00 0.963           C  
ATOM   3365  OE1 GLU C 630      51.920  66.388 -25.857  1.00 0.999           O  
ATOM   3366  OE2 GLU C 630      49.939  67.277 -26.209  1.00 0.963           O1-
ATOM   3367  N   TRP C 631      50.148  61.258 -25.764  1.00 0.963           N  
ATOM   3368  CA  TRP C 631      49.385  60.367 -26.626  1.00 0.963           C  
ATOM   3369  C   TRP C 631      48.821  59.167 -25.883  1.00 0.969           C  
ATOM   3370  O   TRP C 631      47.672  58.788 -26.091  1.00 0.969           O  
ATOM   3371  CB  TRP C 631      50.259  59.896 -27.773  1.00 0.963           C  
ATOM   3372  CG  TRP C 631      49.821  58.631 -28.439  1.00 0.963           C  
ATOM   3373  CD1 TRP C 631      50.251  57.364 -28.163  1.00   0.0           C  
ATOM   3374  CD2 TRP C 631      48.897  58.507 -29.526  1.00 0.991           C  
ATOM   3375  CE2 TRP C 631      48.815  57.138 -29.851  1.00 0.928           C  
ATOM   3376  CE3 TRP C 631      48.126  59.419 -30.255  1.00 0.999           C  
ATOM   3377  NE1 TRP C 631      49.650  56.462 -29.002  1.00 0.001           N  
ATOM   3378  CZ2 TRP C 631      47.991  56.659 -30.869  1.00 0.995           C  
ATOM   3379  CZ3 TRP C 631      47.313  58.943 -31.265  1.00 0.999           C  
ATOM   3380  CH2 TRP C 631      47.251  57.577 -31.564  1.00 0.999           C  
ATOM   3381  N   GLU C 632      49.628  58.572 -25.015  1.00   0.0           N  
ATOM   3382  CA  GLU C 632      49.174  57.434 -24.229  1.00 0.969           C  
ATOM   3383  C   GLU C 632      48.010  57.809 -23.328  1.00 0.969           C  
ATOM   3384  O   GLU C 632      47.243  56.951 -22.907  1.00 0.969           O  
ATOM   3385  CB  GLU C 632      50.318  56.865 -23.392  1.00 0.969           C  
ATOM   3386  CG  GLU C 632      51.338  56.091 -24.203  1.00   0.0           C  
ATOM   3387  CD  GLU C 632      50.730  54.908 -24.942  1.00   0.0           C  
ATOM   3388  OE1 GLU C 632      49.786  54.279 -24.414  1.00 0.969           O  
ATOM   3389  OE2 GLU C 632      51.196  54.612 -26.061  1.00   0.0           O1-
ATOM   3390  N   ARG C 633      47.891  59.099 -23.037  1.00 0.969           N  
ATOM   3391  CA  ARG C 633      46.784  59.607 -22.240  1.00 0.969           C  
ATOM   3392  C   ARG C 633      45.524  59.713 -23.093  1.00 0.969           C  
ATOM   3393  O   ARG C 633      44.409  59.605 -22.587  1.00 0.969           O  
ATOM   3394  CB  ARG C 633      47.138  60.965 -21.632  1.00 0.969           C  
ATOM   3395  CG  ARG C 633      46.108  61.495 -20.647  1.00 0.969           C  
ATOM   3396  CD  ARG C 633      46.592  62.766 -19.972  1.00   0.0           C  
ATOM   3397  NE  ARG C 633      47.840  62.555 -19.243  1.00   0.0           N  
ATOM   3398  CZ  ARG C 633      48.468  63.497 -18.548  1.00 0.003           C  
ATOM   3399  NH1 ARG C 633      47.965  64.722 -18.487  1.00 0.003           N1+
ATOM   3400  NH2 ARG C 633      49.599  63.217 -17.914  1.00 0.005           N  
ATOM   3401  N   GLU C 634      45.709  59.927 -24.391  1.00 0.969           N  
ATOM   3402  CA  GLU C 634      44.586  59.961 -25.320  1.00 0.969           C  
ATOM   3403  C   GLU C 634      44.067  58.548 -25.556  1.00 0.969           C  
ATOM   3404  O   GLU C 634      42.859  58.313 -25.631  1.00 0.969           O  
ATOM   3405  CB  GLU C 634      44.993  60.602 -26.647  1.00 0.999           C  
ATOM   3406  CG  GLU C 634      45.459  62.041 -26.538  1.00 0.969           C  
ATOM   3407  CD  GLU C 634      45.760  62.653 -27.893  1.00 0.991           C  
ATOM   3408  OE1 GLU C 634      45.898  61.893 -28.875  1.00 0.991           O  
ATOM   3409  OE2 GLU C 634      45.852  63.898 -27.977  1.00 0.991           O1-
ATOM   3410  N   ILE C 635      44.998  57.608 -25.660  1.00 0.969           N  
ATOM   3411  CA  ILE C 635      44.679  56.212 -25.928  1.00 0.969           C  
ATOM   3412  C   ILE C 635      44.473  55.455 -24.615  1.00 0.969           C  
ATOM   3413  O   ILE C 635      44.295  54.241 -24.600  1.00 0.969           O  
ATOM   3414  CB  ILE C 635      45.796  55.556 -26.762  1.00 0.969           C  
ATOM   3415  CG1 ILE C 635      46.178  56.482 -27.911  1.00 0.999           C  
ATOM   3416  CG2 ILE C 635      45.359  54.220 -27.329  1.00   1.0           C  
ATOM   3417  CD1 ILE C 635      45.028  56.766 -28.862  1.00   1.0           C  
ATOM   3418  N   SER C 636      44.488  56.200 -23.514  1.00 0.969           N  
ATOM   3419  CA  SER C 636      44.354  55.641 -22.172  1.00 0.969           C  
ATOM   3420  C   SER C 636      43.198  54.663 -22.043  1.00 0.969           C  
ATOM   3421  O   SER C 636      43.323  53.602 -21.434  1.00 0.969           O  
ATOM   3422  CB  SER C 636      44.168  56.767 -21.162  1.00 0.969           C  
ATOM   3423  OG  SER C 636      43.754  56.255 -19.911  1.00 0.969           O  
ATOM   3424  N   ASN C 637      42.072  55.035 -22.628  1.00 0.969           N  
ATOM   3425  CA  ASN C 637      40.874  54.226 -22.544  1.00 0.969           C  
ATOM   3426  C   ASN C 637      40.951  52.948 -23.372  1.00 0.969           C  
ATOM   3427  O   ASN C 637      40.662  51.863 -22.873  1.00 0.969           O  
ATOM   3428  CB  ASN C 637      39.668  55.061 -22.968  1.00 0.969           C  
ATOM   3429  CG  ASN C 637      39.168  55.944 -21.851  1.00 0.969           C  
ATOM   3430  ND2 ASN C 637      38.875  57.204 -22.163  1.00 0.969           N  
ATOM   3431  OD1 ASN C 637      39.050  55.498 -20.711  1.00 0.969           O  
ATOM   3432  N   TYR C 638      41.363  53.080 -24.629  1.00 0.969           N  
ATOM   3433  CA  TYR C 638      41.283  51.974 -25.582  1.00   1.0           C  
ATOM   3434  C   TYR C 638      42.503  51.052 -25.579  1.00 0.969           C  
ATOM   3435  O   TYR C 638      42.690  50.281 -26.515  1.00   1.0           O  
ATOM   3436  CB  TYR C 638      41.085  52.524 -26.998  1.00   1.0           C  
ATOM   3437  CG  TYR C 638      40.106  53.673 -27.081  1.00   1.0           C  
ATOM   3438  CD1 TYR C 638      38.738  53.442 -27.131  1.00   1.0           C  
ATOM   3439  CD2 TYR C 638      40.552  54.988 -27.115  1.00   1.0           C  
ATOM   3440  CE1 TYR C 638      37.841  54.491 -27.208  1.00   1.0           C  
ATOM   3441  CE2 TYR C 638      39.664  56.040 -27.192  1.00   1.0           C  
ATOM   3442  CZ  TYR C 638      38.310  55.789 -27.238  1.00   1.0           C  
ATOM   3443  OH  TYR C 638      37.427  56.843 -27.315  1.00   1.0           O  
ATOM   3444  N   THR C 639      43.320  51.117 -24.535  1.00 0.969           N  
ATOM   3445  CA  THR C 639      44.623  50.460 -24.583  1.00 0.969           C  
ATOM   3446  C   THR C 639      44.537  48.954 -24.374  1.00 0.969           C  
ATOM   3447  O   THR C 639      44.971  48.177 -25.226  1.00 0.969           O  
ATOM   3448  CB  THR C 639      45.591  51.046 -23.538  1.00 0.969           C  
ATOM   3449  CG2 THR C 639      46.940  50.353 -23.621  1.00 0.969           C  
ATOM   3450  OG1 THR C 639      45.776  52.446 -23.786  1.00 0.969           O  
ATOM   3451  N   GLN C 640      43.977  48.542 -23.243  1.00 0.969           N  
ATOM   3452  CA  GLN C 640      43.908  47.120 -22.916  1.00 0.969           C  
ATOM   3453  C   GLN C 640      43.104  46.350 -23.960  1.00 0.969           C  
ATOM   3454  O   GLN C 640      43.400  45.191 -24.253  1.00 0.969           O  
ATOM   3455  CB  GLN C 640      43.296  46.904 -21.534  1.00 0.969           C  
ATOM   3456  CG  GLN C 640      43.612  45.539 -20.941  1.00 0.969           C  
ATOM   3457  CD  GLN C 640      45.046  45.426 -20.453  1.00 0.969           C  
ATOM   3458  NE2 GLN C 640      45.713  44.337 -20.835  1.00   0.0           N  
ATOM   3459  OE1 GLN C 640      45.552  46.297 -19.754  1.00 0.969           O  
ATOM   3460  N   HIS C 641      42.089  46.996 -24.523  1.00 0.969           N  
ATOM   3461  CA  HIS C 641      41.306  46.378 -25.585  1.00 0.969           C  
ATOM   3462  C   HIS C 641      42.170  46.095 -26.797  1.00 0.969           C  
ATOM   3463  O   HIS C 641      42.011  45.071 -27.465  1.00 0.001           O  
ATOM   3464  CB  HIS C 641      40.148  47.282 -25.977  1.00 0.969           C  
ATOM   3465  CG  HIS C 641      39.431  46.829 -27.200  1.00   1.0           C  
ATOM   3466  CD2 HIS C 641      39.442  47.307 -28.464  1.00   1.0           C  
ATOM   3467  ND1 HIS C 641      38.586  45.742 -27.205  1.00 0.969           N  
ATOM   3468  CE1 HIS C 641      38.096  45.575 -28.419  1.00 0.001           C  
ATOM   3469  NE2 HIS C 641      38.597  46.512 -29.201  1.00 0.991           N  
ATOM   3470  N   ILE C 642      43.075  47.022 -27.086  1.00 0.969           N  
ATOM   3471  CA  ILE C 642      44.038  46.830 -28.151  1.00   1.0           C  
ATOM   3472  C   ILE C 642      44.943  45.670 -27.783  1.00 0.001           C  
ATOM   3473  O   ILE C 642      45.157  44.767 -28.583  1.00 0.001           O  
ATOM   3474  CB  ILE C 642      44.867  48.104 -28.407  1.00   1.0           C  
ATOM   3475  CG1 ILE C 642      44.007  49.150 -29.118  1.00   1.0           C  
ATOM   3476  CG2 ILE C 642      46.071  47.789 -29.258  1.00 0.987           C  
ATOM   3477  CD1 ILE C 642      44.642  50.522 -29.198  1.00   1.0           C  
ATOM   3478  N   TYR C 643      45.431  45.686 -26.546  1.00 0.001           N  
ATOM   3479  CA  TYR C 643      46.302  44.629 -26.036  1.00 0.001           C  
ATOM   3480  C   TYR C 643      45.668  43.261 -26.203  1.00 0.001           C  
ATOM   3481  O   TYR C 643      46.352  42.284 -26.520  1.00 0.001           O  
ATOM   3482  CB  TYR C 643      46.633  44.855 -24.559  1.00 0.001           C  
ATOM   3483  CG  TYR C 643      47.635  45.956 -24.292  1.00   0.0           C  
ATOM   3484  CD1 TYR C 643      48.095  46.777 -25.311  1.00   0.0           C  
ATOM   3485  CD2 TYR C 643      48.133  46.159 -23.016  1.00   0.0           C  
ATOM   3486  CE1 TYR C 643      49.013  47.781 -25.061  1.00   0.0           C  
ATOM   3487  CE2 TYR C 643      49.054  47.160 -22.755  1.00   0.0           C  
ATOM   3488  CZ  TYR C 643      49.490  47.967 -23.781  1.00   0.0           C  
ATOM   3489  OH  TYR C 643      50.405  48.967 -23.532  1.00   0.0           O  
ATOM   3490  N   ASN C 644      44.360  43.203 -25.966  1.00 0.001           N  
ATOM   3491  CA  ASN C 644      43.565  42.007 -26.209  1.00 0.001           C  
ATOM   3492  C   ASN C 644      43.567  41.662 -27.678  1.00 0.001           C  
ATOM   3493  O   ASN C 644      43.729  40.513 -28.072  1.00 0.001           O  
ATOM   3494  CB  ASN C 644      42.129  42.212 -25.730  1.00 0.001           C  
ATOM   3495  CG  ASN C 644      41.980  42.018 -24.240  1.00 0.001           C  
ATOM   3496  ND2 ASN C 644      42.692  42.829 -23.465  1.00 0.001           N  
ATOM   3497  OD1 ASN C 644      41.245  41.141 -23.786  1.00 0.001           O  
ATOM   3498  N   LEU C 645      43.277  42.696 -28.786  1.00 0.001           N  
ATOM   3499  CA  LEU C 645      43.340  42.451 -30.224  1.00 0.002           C  
ATOM   3500  C   LEU C 645      44.721  41.961 -30.635  1.00 0.002           C  
ATOM   3501  O   LEU C 645      44.844  41.020 -31.426  1.00 0.002           O  
ATOM   3502  CB  LEU C 645      42.984  43.720 -30.993  1.00 0.987           C  
ATOM   3503  CG  LEU C 645      41.653  44.392 -30.672  1.00 0.987           C  
ATOM   3504  CD1 LEU C 645      41.378  45.483 -31.685  1.00 0.987           C  
ATOM   3505  CD2 LEU C 645      40.534  43.373 -30.658  1.00 0.001           C  
ATOM   3506  N   LEU C 646      45.772  42.598 -30.110  1.00 0.002           N  
ATOM   3507  CA  LEU C 646      47.134  42.183 -30.426  1.00 0.002           C  
ATOM   3508  C   LEU C 646      47.342  40.708 -30.126  1.00 0.002           C  
ATOM   3509  O   LEU C 646      47.949  39.983 -30.923  1.00 0.002           O  
ATOM   3510  CB  LEU C 646      48.136  43.030 -29.643  1.00 0.002           C  
ATOM   3511  CG  LEU C 646      48.298  44.483 -30.088  1.00 0.002           C  
ATOM   3512  CD1 LEU C 646      49.209  45.225 -29.132  1.00 0.002           C  
ATOM   3513  CD2 LEU C 646      48.840  44.551 -31.503  1.00 0.002           C  
ATOM   3514  N   GLN C 647      46.764  40.316 -29.110  1.00 0.002           N  
ATOM   3515  CA  GLN C 647      46.954  38.935 -28.684  1.00   0.0           C  
ATOM   3516  C   GLN C 647      46.009  38.028 -29.460  1.00   0.0           C  
ATOM   3517  O   GLN C 647      46.371  36.913 -29.822  1.00   0.0           O  
ATOM   3518  CB  GLN C 647      46.727  38.756 -27.185  1.00 0.001           C  
ATOM   3519  CG  GLN C 647      46.948  37.303 -26.734  1.00   0.0           C  
ATOM   3520  CD  GLN C 647      46.510  37.034 -25.307  1.00   0.0           C  
ATOM   3521  NE2 GLN C 647      46.344  35.756 -24.966  1.00   0.0           N  
ATOM   3522  OE1 GLN C 647      46.317  37.959 -24.521  1.00 0.001           O  
ATOM   3523  N   GLU C 648      44.797  38.513 -29.712  1.00   0.0           N  
ATOM   3524  CA  GLU C 648      43.830  37.756 -30.497  1.00   0.0           C  
ATOM   3525  C   GLU C 648      44.319  37.562 -31.925  1.00 0.002           C  
ATOM   3526  O   GLU C 648      44.052  36.532 -32.535  1.00 0.002           O  
ATOM   3527  CB  GLU C 648      42.466  38.449 -30.503  1.00   0.0           C  
ATOM   3528  CG  GLU C 648      41.704  38.344 -29.199  1.00   0.0           C  
ATOM   3529  CD  GLU C 648      40.568  39.343 -29.107  1.00   0.0           C  
ATOM   3530  OE1 GLU C 648      39.897  39.588 -30.132  1.00   0.0           O  
ATOM   3531  OE2 GLU C 648      40.352  39.894 -28.005  1.00 0.001           O1-
ATOM   3532  N   SER C 649      45.025  38.555 -32.458  1.00 0.002           N  
ATOM   3533  CA  SER C 649      45.634  38.440 -33.781  1.00 0.002           C  
ATOM   3534  C   SER C 649      46.640  37.297 -33.796  1.00 0.002           C  
ATOM   3535  O   SER C 649      46.552  36.391 -34.624  1.00 0.002           O  
ATOM   3536  CB  SER C 649      46.317  39.753 -34.185  1.00 0.002           C  
ATOM   3537  OG  SER C 649      47.110  39.601 -35.354  1.00 0.002           O  
ATOM   3538  N   GLN C 650      47.580  37.342 -32.855  1.00 0.002           N  
ATOM   3539  CA  GLN C 650      48.649  36.357 -32.757  1.00 0.002           C  
ATOM   3540  C   GLN C 650      48.103  34.934 -32.781  1.00 0.002           C  
ATOM   3541  O   GLN C 650      48.657  34.060 -33.441  1.00 0.002           O  
ATOM   3542  CB  GLN C 650      49.473  36.601 -31.486  1.00 0.002           C  
ATOM   3543  CG  GLN C 650      50.717  35.750 -31.392  1.00   0.0           C  
ATOM   3544  CD  GLN C 650      51.565  35.855 -32.635  1.00 0.002           C  
ATOM   3545  NE2 GLN C 650      51.851  34.717 -33.253  1.00   0.0           N  
ATOM   3546  OE1 GLN C 650      51.931  36.951 -33.059  1.00 0.002           O  
ATOM   3547  N   ASN C 651      46.998  34.715 -32.077  1.00 0.001           N  
ATOM   3548  CA  ASN C 651      46.355  33.406 -32.039  1.00   0.0           C  
ATOM   3549  C   ASN C 651      45.784  33.006 -33.391  1.00   0.0           C  
ATOM   3550  O   ASN C 651      45.962  31.875 -33.846  1.00   0.0           O  
ATOM   3551  CB  ASN C 651      45.246  33.394 -30.990  1.00 0.001           C  
ATOM   3552  CG  ASN C 651      45.781  33.381 -29.578  1.00   0.0           C  
ATOM   3553  ND2 ASN C 651      45.123  34.112 -28.685  1.00   0.0           N  
ATOM   3554  OD1 ASN C 651      46.773  32.710 -29.288  1.00   0.0           O  
ATOM   3555  N   GLN C 652      45.097  33.946 -34.027  1.00   0.0           N  
ATOM   3556  CA  GLN C 652      44.497  33.705 -35.333  1.00   0.0           C  
ATOM   3557  C   GLN C 652      45.591  33.467 -36.365  1.00 0.002           C  
ATOM   3558  O   GLN C 652      45.338  32.925 -37.435  1.00   0.0           O  
ATOM   3559  CB  GLN C 652      43.591  34.875 -35.737  1.00 0.002           C  
ATOM   3560  CG  GLN C 652      42.870  34.702 -37.065  1.00 0.002           C  
ATOM   3561  CD  GLN C 652      42.145  33.377 -37.191  1.00   0.0           C  
ATOM   3562  NE2 GLN C 652      41.165  33.151 -36.326  1.00   0.0           N  
ATOM   3563  OE1 GLN C 652      42.458  32.569 -38.068  1.00   0.0           O  
ATOM   3564  N   GLN C 653      46.814  33.860 -36.024  1.00 0.002           N  
ATOM   3565  CA  GLN C 653      47.977  33.520 -36.830  1.00 0.002           C  
ATOM   3566  C   GLN C 653      48.408  32.081 -36.562  1.00   0.0           C  
ATOM   3567  O   GLN C 653      48.610  31.304 -37.491  1.00   0.0           O  
ATOM   3568  CB  GLN C 653      49.137  34.474 -36.543  1.00 0.002           C  
ATOM   3569  CG  GLN C 653      48.836  35.939 -36.815  1.00 0.002           C  
ATOM   3570  CD  GLN C 653      50.055  36.826 -36.651  1.00 0.002           C  
ATOM   3571  NE2 GLN C 653      49.828  38.133 -36.553  1.00 0.002           N  
ATOM   3572  OE1 GLN C 653      51.188  36.346 -36.614  1.00 0.002           O  
ATOM   3573  N   GLU C 654      48.549  31.735 -35.285  1.00   0.0           N  
ATOM   3574  CA  GLU C 654      48.985  30.398 -34.899  1.00   0.0           C  
ATOM   3575  C   GLU C 654      48.003  29.348 -35.391  1.00   0.0           C  
ATOM   3576  O   GLU C 654      48.403  28.255 -35.792  1.00   0.0           O  
ATOM   3577  CB  GLU C 654      49.149  30.294 -33.382  1.00   0.0           C  
ATOM   3578  CG  GLU C 654      50.106  31.311 -32.767  1.00   0.0           C  
ATOM   3579  CD  GLU C 654      51.571  31.079 -33.123  1.00   0.0           C  
ATOM   3580  OE1 GLU C 654      51.880  30.183 -33.936  1.00   0.0           O  
ATOM   3581  OE2 GLU C 654      52.427  31.809 -32.578  1.00   0.0           O1-
ATOM   3582  N   LYS C 655      46.719  29.698 -35.349  1.00   0.0           N  
ATOM   3583  CA  LYS C 655      45.656  28.857 -35.890  1.00   0.0           C  
ATOM   3584  C   LYS C 655      45.902  28.595 -37.365  1.00   0.0           C  
ATOM   3585  O   LYS C 655      45.867  27.452 -37.823  1.00   0.0           O  
ATOM   3586  CB  LYS C 655      44.289  29.516 -35.694  1.00   0.0           C  
ATOM   3587  CG  LYS C 655      43.109  28.683 -36.193  1.00   0.0           C  
ATOM   3588  CD  LYS C 655      42.418  29.333 -37.387  1.00   0.0           C  
ATOM   3589  CE  LYS C 655      41.257  28.480 -37.882  1.00   0.0           C  
ATOM   3590  NZ  LYS C 655      40.645  29.027 -39.127  1.00   0.0           N1+
ATOM   3591  N   ASN C 656      46.164  29.670 -38.099  1.00   0.0           N  
ATOM   3592  CA  ASN C 656      46.410  29.582 -39.529  1.00   0.0           C  
ATOM   3593  C   ASN C 656      47.646  28.758 -39.876  1.00   0.0           C  
ATOM   3594  O   ASN C 656      47.731  28.189 -40.961  1.00   0.0           O  
ATOM   3595  CB  ASN C 656      46.534  30.987 -40.126  1.00   0.0           C  
ATOM   3596  CG  ASN C 656      45.204  31.723 -40.160  1.00   0.0           C  
ATOM   3597  ND2 ASN C 656      45.259  33.051 -40.129  1.00   0.0           N  
ATOM   3598  OD1 ASN C 656      44.142  31.106 -40.212  1.00   0.0           O  
ATOM   3599  N   GLU C 657      48.602  28.679 -38.959  1.00   0.0           N  
ATOM   3600  CA  GLU C 657      49.793  27.889 -39.223  1.00   0.0           C  
ATOM   3601  C   GLU C 657      49.477  26.403 -39.128  1.00   0.0           C  
ATOM   3602  O   GLU C 657      49.876  25.620 -39.990  1.00   0.0           O  
ATOM   3603  CB  GLU C 657      50.919  28.252 -38.261  1.00   0.0           C  
ATOM   3604  CG  GLU C 657      52.243  27.606 -38.627  1.00   0.0           C  
ATOM   3605  CD  GLU C 657      52.711  27.980 -40.022  1.00   0.0           C  
ATOM   3606  OE1 GLU C 657      52.455  29.125 -40.454  1.00   0.0           O  
ATOM   3607  OE2 GLU C 657      53.345  27.129 -40.684  1.00   0.0           O1-
ATOM   3608  N   GLN C 658      48.760  26.017 -38.078  1.00   0.0           N  
ATOM   3609  CA  GLN C 658      48.342  24.631 -37.925  1.00 0.001           C  
ATOM   3610  C   GLN C 658      47.441  24.236 -39.069  1.00 0.001           C  
ATOM   3611  O   GLN C 658      47.507  23.111 -39.554  1.00 0.002           O  
ATOM   3612  CB  GLN C 658      47.633  24.411 -36.597  1.00 0.001           C  
ATOM   3613  CG  GLN C 658      48.578  23.984 -35.503  1.00 0.001           C  
ATOM   3614  CD  GLN C 658      49.102  22.577 -35.695  1.00 0.008           C  
ATOM   3615  NE2 GLN C 658      50.397  22.396 -35.468  1.00 0.001           N  
ATOM   3616  OE1 GLN C 658      48.353  21.660 -36.045  1.00 0.008           O  
ATOM   3617  N   ASP C 659      46.596  25.173 -39.488  1.00   0.0           N  
ATOM   3618  CA  ASP C 659      45.783  24.988 -40.680  1.00   0.0           C  
ATOM   3619  C   ASP C 659      46.682  24.606 -41.841  1.00 0.001           C  
ATOM   3620  O   ASP C 659      46.405  23.654 -42.569  1.00 0.001           O  
ATOM   3621  CB  ASP C 659      45.002  26.256 -41.018  1.00   0.0           C  
ATOM   3622  CG  ASP C 659      43.790  26.454 -40.135  1.00   0.0           C  
ATOM   3623  OD1 ASP C 659      43.767  25.892 -39.018  1.00   0.0           O  
ATOM   3624  OD2 ASP C 659      42.861  27.175 -40.558  1.00   0.0           O1-
ATOM   3625  N   LEU C 660      47.772  25.348 -41.988  1.00   0.0           N  
ATOM   3626  CA  LEU C 660      48.707  25.152 -43.088  1.00 0.001           C  
ATOM   3627  C   LEU C 660      49.464  23.836 -42.969  1.00 0.001           C  
ATOM   3628  O   LEU C 660      49.802  23.223 -43.977  1.00 0.001           O  
ATOM   3629  CB  LEU C 660      49.698  26.310 -43.154  1.00   0.0           C  
ATOM   3630  CG  LEU C 660      50.511  26.435 -44.440  1.00 0.001           C  
ATOM   3631  CD1 LEU C 660      49.619  26.835 -45.608  1.00   0.0           C  
ATOM   3632  CD2 LEU C 660      51.649  27.431 -44.256  1.00   0.0           C  
ATOM   3633  N   LEU C 661      49.726  23.407 -41.739  1.00 0.001           N  
ATOM   3634  CA  LEU C 661      50.459  22.166 -41.495  1.00 0.001           C  
ATOM   3635  C   LEU C 661      49.599  20.944 -41.803  1.00 0.002           C  
ATOM   3636  O   LEU C 661      50.116  19.850 -42.020  1.00 0.001           O  
ATOM   3637  CB  LEU C 661      50.949  22.108 -40.048  1.00 0.002           C  
ATOM   3638  CG  LEU C 661      52.262  22.799 -39.678  1.00 0.001           C  
ATOM   3639  CD1 LEU C 661      52.592  23.952 -40.607  1.00 0.001           C  
ATOM   3640  CD2 LEU C 661      52.198  23.284 -38.240  1.00 0.001           C  
ATOM   3641  N   ALA C 662      48.283  21.139 -41.811  1.00 0.002           N  
ATOM   3642  CA  ALA C 662      47.347  20.066 -42.121  1.00 0.008           C  
ATOM   3643  C   ALA C 662      47.309  19.780 -43.619  1.00 0.001           C  
ATOM   3644  O   ALA C 662      47.426  18.630 -44.040  1.00 0.001           O  
ATOM   3645  CB  ALA C 662      45.956  20.414 -41.613  1.00 0.008           C  
ATOM   3646  N   LEU C 663      47.133  20.829 -44.421  1.00 0.001           N  
ATOM   3647  CA  LEU C 663      47.135  20.677 -45.874  1.00 0.001           C  
ATOM   3648  C   LEU C 663      48.526  20.261 -46.333  1.00 0.001           C  
ATOM   3649  O   LEU C 663      48.672  19.462 -47.263  1.00 0.001           O  
ATOM   3650  CB  LEU C 663      46.717  21.964 -46.593  1.00 0.001           C  
ATOM   3651  CG  LEU C 663      46.278  23.213 -45.833  1.00 0.001           C  
ATOM   3652  CD1 LEU C 663      46.359  24.432 -46.746  1.00 0.001           C  
ATOM   3653  CD2 LEU C 663      44.866  23.044 -45.293  1.00 0.001           C  
ATOM   3654  N   ASP C 664      49.548  20.800 -45.676  1.00 0.001           N  
ATOM   3655  CA  ASP C 664      50.930  20.455 -45.983  1.00 0.001           C  
ATOM   3656  C   ASP C 664      51.234  19.030 -45.529  1.00 0.001           C  
ATOM   3657  O   ASP C 664      52.033  18.820 -44.615  1.00 0.001           O  
ATOM   3658  CB  ASP C 664      51.895  21.445 -45.327  1.00 0.001           C  
ATOM   3659  CG  ASP C 664      53.331  21.269 -45.785  1.00 0.001           C  
ATOM   3660  OD1 ASP C 664      53.605  21.511 -46.981  1.00 0.001           O  
ATOM   3661  OD2 ASP C 664      54.187  20.903 -44.951  1.00 0.001           O1-
ATOM   3662  N   LYS C 665      50.576  18.064 -46.178  1.00 0.001           N  
ATOM   3663  CA  LYS C 665      50.756  16.631 -45.937  1.00 0.043           C  
ATOM   3664  C   LYS C 665      50.906  16.265 -44.459  1.00 0.043           C  
ATOM   3665  O   LYS C 665      49.923  16.163 -43.726  1.00 0.044           O  
ATOM   3666  CB  LYS C 665      51.962  16.122 -46.728  1.00 0.043           C  
ATOM   3667  CG  LYS C 665      51.816  16.279 -48.234  1.00 0.001           C  
ATOM   3668  CD  LYS C 665      50.718  15.376 -48.779  1.00 0.001           C  
ATOM   3669  CE  LYS C 665      49.824  16.110 -49.767  1.00 0.001           C  
ATOM   3670  NZ  LYS C 665      49.033  17.186 -49.106  1.00 0.001           N1+
ATOM   3676  N   ALA F  31      80.882  50.247 -46.061  1.00 0.005           N  
ATOM   3677  CA  ALA F  31      81.793  49.770 -47.096  1.00 0.004           C  
ATOM   3678  C   ALA F  31      83.081  49.222 -46.485  1.00 0.004           C  
ATOM   3679  O   ALA F  31      84.172  49.736 -46.747  1.00 0.004           O  
ATOM   3680  CB  ALA F  31      82.104  50.888 -48.079  1.00 0.004           C  
ATOM   3681  N   GLY F  32      82.949  48.170 -45.683  1.00 0.005           N  
ATOM   3682  CA  GLY F  32      84.068  47.650 -44.919  1.00 0.004           C  
ATOM   3683  C   GLY F  32      84.385  46.181 -45.108  1.00 0.004           C  
ATOM   3684  O   GLY F  32      83.853  45.512 -45.996  1.00 0.004           O  
ATOM   3685  N   ASP F  33      85.259  45.679 -44.243  1.00 0.987           N  
ATOM   3686  CA  ASP F  33      85.781  44.327 -44.355  1.00 0.005           C  
ATOM   3687  C   ASP F  33      85.394  43.462 -43.154  1.00 0.987           C  
ATOM   3688  O   ASP F  33      84.948  42.325 -43.314  1.00 0.005           O  
ATOM   3689  CB  ASP F  33      87.302  44.384 -44.500  1.00 0.005           C  
ATOM   3690  CG  ASP F  33      87.896  43.084 -44.973  1.00 0.047           C  
ATOM   3691  OD1 ASP F  33      87.420  42.547 -45.996  1.00 0.005           O  
ATOM   3692  OD2 ASP F  33      88.845  42.601 -44.318  1.00 0.045           O1-
ATOM   3693  N   LEU F  34      85.563  44.018 -41.958  1.00 0.987           N  
ATOM   3694  CA  LEU F  34      85.338  43.284 -40.714  1.00 0.987           C  
ATOM   3695  C   LEU F  34      84.348  44.005 -39.816  1.00 0.987           C  
ATOM   3696  O   LEU F  34      84.381  45.235 -39.710  1.00 0.987           O  
ATOM   3697  CB  LEU F  34      86.649  43.094 -39.963  1.00 0.995           C  
ATOM   3698  CG  LEU F  34      87.202  41.681 -39.931  1.00 0.995           C  
ATOM   3699  CD1 LEU F  34      87.290  41.149 -41.334  1.00 0.995           C  
ATOM   3700  CD2 LEU F  34      88.568  41.679 -39.275  1.00 0.995           C  
ATOM   3701  N   TRP F  35      83.484  43.239 -39.157  1.00 0.987           N  
ATOM   3702  CA  TRP F  35      82.503  43.822 -38.260  1.00 0.987           C  
ATOM   3703  C   TRP F  35      82.471  43.132 -36.910  1.00 0.987           C  
ATOM   3704  O   TRP F  35      82.912  41.990 -36.753  1.00 0.987           O  
ATOM   3705  CB  TRP F  35      81.109  43.775 -38.885  1.00 0.987           C  
ATOM   3706  CG  TRP F  35      81.019  44.573 -40.127  1.00 0.987           C  
ATOM   3707  CD1 TRP F  35      80.632  45.877 -40.247  1.00 0.987           C  
ATOM   3708  CD2 TRP F  35      81.348  44.128 -41.438  1.00 0.006           C  
ATOM   3709  CE2 TRP F  35      81.136  45.210 -42.314  1.00 0.006           C  
ATOM   3710  CE3 TRP F  35      81.800  42.916 -41.959  1.00 0.006           C  
ATOM   3711  NE1 TRP F  35      80.699  46.268 -41.563  1.00 0.006           N  
ATOM   3712  CZ2 TRP F  35      81.363  45.110 -43.685  1.00 0.006           C  
ATOM   3713  CZ3 TRP F  35      82.019  42.818 -43.312  1.00 0.006           C  
ATOM   3714  CH2 TRP F  35      81.805  43.907 -44.162  1.00 0.006           C  
ATOM   3715  N   VAL F  36      81.955  43.862 -35.931  1.00 0.987           N  
ATOM   3716  CA  VAL F  36      81.752  43.327 -34.606  1.00 0.987           C  
ATOM   3717  C   VAL F  36      80.712  42.236 -34.688  1.00 0.002           C  
ATOM   3718  O   VAL F  36      79.630  42.441 -35.237  1.00 0.002           O  
ATOM   3719  CB  VAL F  36      81.293  44.406 -33.619  1.00 0.987           C  
ATOM   3720  CG1 VAL F  36      80.816  43.770 -32.326  1.00 0.987           C  
ATOM   3721  CG2 VAL F  36      82.412  45.389 -33.361  1.00 0.987           C  
ATOM   3722  N   THR F  37      81.051  41.069 -34.156  1.00 0.002           N  
ATOM   3723  CA  THR F  37      80.113  39.961 -34.118  1.00 0.002           C  
ATOM   3724  C   THR F  37      79.955  39.447 -32.694  1.00 0.002           C  
ATOM   3725  O   THR F  37      80.935  39.218 -31.985  1.00   0.0           O  
ATOM   3726  CB  THR F  37      80.555  38.846 -35.064  1.00 0.002           C  
ATOM   3727  CG2 THR F  37      79.610  37.655 -34.979  1.00   0.0           C  
ATOM   3728  OG1 THR F  37      80.541  39.357 -36.400  1.00 0.002           O  
ATOM   3729  N   VAL F  38      78.704  39.281 -32.281  1.00 0.002           N  
ATOM   3730  CA  VAL F  38      78.396  39.024 -30.883  1.00   0.0           C  
ATOM   3731  C   VAL F  38      78.068  37.560 -30.608  1.00   0.0           C  
ATOM   3732  O   VAL F  38      77.225  36.957 -31.272  1.00   0.0           O  
ATOM   3733  CB  VAL F  38      77.227  39.892 -30.423  1.00   0.0           C  
ATOM   3734  CG1 VAL F  38      77.250  40.031 -28.916  1.00   0.0           C  
ATOM   3735  CG2 VAL F  38      77.308  41.255 -31.087  1.00 0.002           C  
ATOM   3736  N   TYR F  39      78.740  36.999 -29.610  1.00   0.0           N  
ATOM   3737  CA  TYR F  39      78.589  35.595 -29.272  1.00   0.0           C  
ATOM   3738  C   TYR F  39      78.069  35.445 -27.854  1.00   0.0           C  
ATOM   3739  O   TYR F  39      78.604  36.042 -26.921  1.00   0.0           O  
ATOM   3740  CB  TYR F  39      79.922  34.861 -29.428  1.00   0.0           C  
ATOM   3741  CG  TYR F  39      80.430  34.798 -30.852  1.00   0.0           C  
ATOM   3742  CD1 TYR F  39      80.995  35.913 -31.461  1.00   0.0           C  
ATOM   3743  CD2 TYR F  39      80.354  33.620 -31.586  1.00   0.0           C  
ATOM   3744  CE1 TYR F  39      81.460  35.857 -32.759  1.00 0.001           C  
ATOM   3745  CE2 TYR F  39      80.817  33.555 -32.886  1.00 0.001           C  
ATOM   3746  CZ  TYR F  39      81.364  34.677 -33.468  1.00 0.001           C  
ATOM   3747  OH  TYR F  39      81.825  34.610 -34.762  1.00 0.001           O  
ATOM   3748  N   TYR F  40      77.016  34.652 -27.703  1.00   0.0           N  
ATOM   3749  CA  TYR F  40      76.448  34.358 -26.394  1.00   0.0           C  
ATOM   3750  C   TYR F  40      76.686  32.890 -26.042  1.00   0.0           C  
ATOM   3751  O   TYR F  40      76.365  32.000 -26.826  1.00   0.0           O  
ATOM   3752  CB  TYR F  40      74.952  34.678 -26.373  1.00   0.0           C  
ATOM   3753  CG  TYR F  40      74.337  34.667 -24.996  1.00   0.0           C  
ATOM   3754  CD1 TYR F  40      74.872  35.435 -23.976  1.00   0.0           C  
ATOM   3755  CD2 TYR F  40      73.209  33.904 -24.720  1.00   0.0           C  
ATOM   3756  CE1 TYR F  40      74.317  35.433 -22.713  1.00   0.0           C  
ATOM   3757  CE2 TYR F  40      72.643  33.896 -23.456  1.00   0.0           C  
ATOM   3758  CZ  TYR F  40      73.203  34.666 -22.456  1.00   0.0           C  
ATOM   3759  OH  TYR F  40      72.658  34.682 -21.189  1.00   0.0           O  
ATOM   3760  N   GLY F  41      77.248  32.644 -24.864  1.00   0.0           N  
ATOM   3761  CA  GLY F  41      77.605  31.296 -24.465  1.00   0.0           C  
ATOM   3762  C   GLY F  41      79.098  31.094 -24.613  1.00   0.0           C  
ATOM   3763  O   GLY F  41      79.596  29.969 -24.705  1.00   0.0           O  
ATOM   3764  N   VAL F  42      79.811  32.211 -24.642  1.00   0.0           N  
ATOM   3765  CA  VAL F  42      81.252  32.229 -24.806  1.00   0.0           C  
ATOM   3766  C   VAL F  42      81.937  31.734 -23.524  1.00   0.0           C  
ATOM   3767  O   VAL F  42      81.605  32.190 -22.427  1.00   0.0           O  
ATOM   3768  CB  VAL F  42      81.717  33.659 -25.207  1.00   0.0           C  
ATOM   3769  CG1 VAL F  42      82.965  34.069 -24.482  1.00   0.0           C  
ATOM   3770  CG2 VAL F  42      81.908  33.757 -26.708  1.00   0.0           C  
ATOM   3771  N   PRO F  43      82.871  30.775 -23.655  1.00   0.0           N  
ATOM   3772  CA  PRO F  43      83.514  30.094 -22.519  1.00   0.0           C  
ATOM   3773  C   PRO F  43      84.582  30.927 -21.810  1.00   0.0           C  
ATOM   3774  O   PRO F  43      85.775  30.644 -21.939  1.00   0.0           O  
ATOM   3775  CB  PRO F  43      84.154  28.845 -23.160  1.00   0.0           C  
ATOM   3776  CG  PRO F  43      83.682  28.822 -24.590  1.00   0.0           C  
ATOM   3777  CD  PRO F  43      83.338  30.232 -24.942  1.00   0.0           C  
ATOM   3778  N   VAL F  44      84.155  31.941 -21.067  1.00   0.0           N  
ATOM   3779  CA  VAL F  44      85.083  32.793 -20.341  1.00   0.0           C  
ATOM   3780  C   VAL F  44      84.622  32.917 -18.896  1.00 0.002           C  
ATOM   3781  O   VAL F  44      83.434  32.814 -18.600  1.00 0.002           O  
ATOM   3782  CB  VAL F  44      85.206  34.196 -20.993  1.00   0.0           C  
ATOM   3783  CG1 VAL F  44      86.178  35.085 -20.227  1.00 0.002           C  
ATOM   3784  CG2 VAL F  44      85.670  34.071 -22.420  1.00   0.0           C  
ATOM   3785  N   TRP F  45      85.579  33.114 -17.998  1.00 0.002           N  
ATOM   3786  CA  TRP F  45      85.282  33.331 -16.598  1.00 0.002           C  
ATOM   3787  C   TRP F  45      86.259  34.313 -15.984  1.00 0.002           C  
ATOM   3788  O   TRP F  45      87.394  34.443 -16.439  1.00 0.002           O  
ATOM   3789  CB  TRP F  45      85.338  32.020 -15.834  1.00 0.002           C  
ATOM   3790  CG  TRP F  45      86.708  31.443 -15.825  1.00 0.002           C  
ATOM   3791  CD1 TRP F  45      87.706  31.708 -14.931  1.00 0.005           C  
ATOM   3792  CD2 TRP F  45      87.246  30.512 -16.764  1.00 0.002           C  
ATOM   3793  CE2 TRP F  45      88.573  30.245 -16.374  1.00 0.005           C  
ATOM   3794  CE3 TRP F  45      86.731  29.868 -17.893  1.00 0.002           C  
ATOM   3795  NE1 TRP F  45      88.832  30.990 -15.253  1.00 0.005           N  
ATOM   3796  CZ2 TRP F  45      89.391  29.364 -17.076  1.00 0.988           C  
ATOM   3797  CZ3 TRP F  45      87.543  28.999 -18.585  1.00 0.988           C  
ATOM   3798  CH2 TRP F  45      88.858  28.755 -18.177  1.00 0.988           C  
ATOM   3799  N   GLU F  46      85.815  34.995 -14.937  1.00 0.002           N  
ATOM   3800  CA  GLU F  46      86.706  35.813 -14.137  1.00 0.002           C  
ATOM   3801  C   GLU F  46      86.570  35.404 -12.683  1.00 0.097           C  
ATOM   3802  O   GLU F  46      85.536  34.872 -12.280  1.00 0.097           O  
ATOM   3803  CB  GLU F  46      86.400  37.303 -14.321  1.00 0.002           C  
ATOM   3804  CG  GLU F  46      84.952  37.700 -14.098  1.00 0.097           C  
ATOM   3805  CD  GLU F  46      84.634  39.073 -14.671  1.00 0.002           C  
ATOM   3806  OE1 GLU F  46      84.758  39.246 -15.902  1.00 0.002           O  
ATOM   3807  OE2 GLU F  46      84.262  39.981 -13.896  1.00 0.097           O1-
ATOM   3808  N   ASP F  47      87.626  35.626 -11.907  1.00 0.097           N  
ATOM   3809  CA  ASP F  47      87.589  35.371 -10.476  1.00 0.097           C  
ATOM   3810  C   ASP F  47      86.432  36.139  -9.862  1.00 0.097           C  
ATOM   3811  O   ASP F  47      86.106  37.241 -10.305  1.00 0.097           O  
ATOM   3812  CB  ASP F  47      88.904  35.771  -9.812  1.00   0.1           C  
ATOM   3813  CG  ASP F  47      90.066  34.891 -10.231  1.00   0.1           C  
ATOM   3814  OD1 ASP F  47      89.823  33.841 -10.867  1.00   0.1           O  
ATOM   3815  OD2 ASP F  47      91.219  35.246  -9.910  1.00 0.103           O1-
ATOM   3816  N   ALA F  48      85.803  35.556  -8.848  1.00 0.097           N  
ATOM   3817  CA  ALA F  48      84.620  36.170  -8.266  1.00 0.097           C  
ATOM   3818  C   ALA F  48      84.321  35.693  -6.851  1.00 0.097           C  
ATOM   3819  O   ALA F  48      84.577  34.544  -6.495  1.00 0.097           O  
ATOM   3820  CB  ALA F  48      83.416  35.909  -9.161  1.00 0.097           C  
ATOM   3821  N   ASP F  49      83.776  36.604  -6.047  1.00 0.097           N  
ATOM   3822  CA  ASP F  49      83.205  36.264  -4.750  1.00 0.097           C  
ATOM   3823  C   ASP F  49      81.686  36.268  -4.845  1.00 0.097           C  
ATOM   3824  O   ASP F  49      81.099  37.197  -5.396  1.00 0.097           O  
ATOM   3825  CB  ASP F  49      83.665  37.242  -3.670  1.00 0.097           C  
ATOM   3826  CG  ASP F  49      85.159  37.226  -3.459  1.00   0.1           C  
ATOM   3827  OD1 ASP F  49      85.792  36.192  -3.762  1.00   0.1           O  
ATOM   3828  OD2 ASP F  49      85.701  38.245  -2.987  1.00   0.1           O1-
ATOM   3829  N   THR F  50      81.053  35.230  -4.303  1.00 0.097           N  
ATOM   3830  CA  THR F  50      79.602  35.133  -4.329  1.00 0.096           C  
ATOM   3831  C   THR F  50      79.061  34.328  -3.147  1.00 0.096           C  
ATOM   3832  O   THR F  50      79.818  33.653  -2.451  1.00 0.095           O  
ATOM   3833  CB  THR F  50      79.113  34.509  -5.637  1.00 0.097           C  
ATOM   3834  CG2 THR F  50      79.512  33.043  -5.712  1.00 0.097           C  
ATOM   3835  OG1 THR F  50      77.686  34.629  -5.714  1.00 0.096           O  
ATOM   3836  N   THR F  51      77.751  34.417  -2.917  1.00 0.095           N  
ATOM   3837  CA  THR F  51      77.081  33.573  -1.930  1.00 0.095           C  
ATOM   3838  C   THR F  51      77.126  32.133  -2.390  1.00 0.095           C  
ATOM   3839  O   THR F  51      76.829  31.850  -3.547  1.00 0.095           O  
ATOM   3840  CB  THR F  51      75.598  33.961  -1.723  1.00 0.095           C  
ATOM   3841  CG2 THR F  51      75.453  35.153  -0.797  1.00 0.096           C  
ATOM   3842  OG1 THR F  51      75.004  34.268  -2.989  1.00 0.095           O  
ATOM   3843  N   LEU F  52      77.493  31.225  -1.492  1.00 0.095           N  
ATOM   3844  CA  LEU F  52      77.457  29.798  -1.795  1.00 0.095           C  
ATOM   3845  C   LEU F  52      76.445  29.083  -0.908  1.00   0.0           C  
ATOM   3846  O   LEU F  52      76.485  29.212   0.315  1.00   0.0           O  
ATOM   3847  CB  LEU F  52      78.835  29.169  -1.617  1.00 0.095           C  
ATOM   3848  CG  LEU F  52      79.939  29.794  -2.455  1.00 0.095           C  
ATOM   3849  CD1 LEU F  52      81.008  30.379  -1.545  1.00 0.096           C  
ATOM   3850  CD2 LEU F  52      80.527  28.763  -3.406  1.00 0.096           C  
ATOM   3851  N   PHE F  53      75.538  28.336  -1.526  1.00   0.0           N  
ATOM   3852  CA  PHE F  53      74.566  27.561  -0.770  1.00   0.0           C  
ATOM   3853  C   PHE F  53      75.126  26.164  -0.509  1.00   0.0           C  
ATOM   3854  O   PHE F  53      76.172  25.798  -1.045  1.00   0.0           O  
ATOM   3855  CB  PHE F  53      73.223  27.488  -1.510  1.00   0.0           C  
ATOM   3856  CG  PHE F  53      73.296  26.819  -2.851  1.00   0.0           C  
ATOM   3857  CD1 PHE F  53      73.629  27.542  -3.986  1.00   0.0           C  
ATOM   3858  CD2 PHE F  53      73.022  25.468  -2.982  1.00   0.0           C  
ATOM   3859  CE1 PHE F  53      73.697  26.927  -5.224  1.00   0.0           C  
ATOM   3860  CE2 PHE F  53      73.088  24.849  -4.217  1.00   0.0           C  
ATOM   3861  CZ  PHE F  53      73.423  25.579  -5.337  1.00   0.0           C  
ATOM   3862  N   CYS F  54      74.428  25.394   0.318  1.00   0.0           N  
ATOM   3863  CA  CYS F  54      74.900  24.075   0.719  1.00   0.0           C  
ATOM   3864  C   CYS F  54      74.098  22.937   0.109  1.00   0.0           C  
ATOM   3865  O   CYS F  54      72.885  23.038  -0.061  1.00   0.0           O  
ATOM   3866  CB  CYS F  54      74.870  23.941   2.240  1.00   0.0           C  
ATOM   3867  SG  CYS F  54      74.569  22.257   2.820  1.00   0.0           S  
ATOM   3868  N   ALA F  55      74.792  21.849  -0.205  1.00   0.0           N  
ATOM   3869  CA  ALA F  55      74.154  20.624  -0.662  1.00   0.0           C  
ATOM   3870  C   ALA F  55      74.627  19.456   0.198  1.00   0.0           C  
ATOM   3871  O   ALA F  55      75.828  19.252   0.371  1.00   0.0           O  
ATOM   3872  CB  ALA F  55      74.457  20.372  -2.129  1.00   0.0           C  
ATOM   3873  N   SER F  56      73.681  18.697   0.743  1.00   0.0           N  
ATOM   3874  CA  SER F  56      74.010  17.600   1.644  1.00   0.0           C  
ATOM   3875  C   SER F  56      73.763  16.246   0.997  1.00   0.0           C  
ATOM   3876  O   SER F  56      72.926  16.118   0.102  1.00   0.0           O  
ATOM   3877  CB  SER F  56      73.198  17.712   2.935  1.00   0.0           C  
ATOM   3878  OG  SER F  56      71.810  17.628   2.664  1.00   0.0           O  
ATOM   3879  N   ASP F  57      74.481  15.233   1.476  1.00   0.0           N  
ATOM   3880  CA  ASP F  57      74.399  13.883   0.922  1.00   0.0           C  
ATOM   3881  C   ASP F  57      73.029  13.242   1.146  1.00   0.0           C  
ATOM   3882  O   ASP F  57      72.725  12.202   0.560  1.00   0.0           O  
ATOM   3883  CB  ASP F  57      75.498  12.993   1.518  1.00   0.0           C  
ATOM   3884  CG  ASP F  57      76.896  13.391   1.059  1.00   0.0           C  
ATOM   3885  OD1 ASP F  57      77.232  13.139  -0.119  1.00   0.0           O  
ATOM   3886  OD2 ASP F  57      77.664  13.940   1.880  1.00   0.0           O1-
ATOM   3887  N   ALA F  58      72.224  13.859   2.009  1.00   0.0           N  
ATOM   3888  CA  ALA F  58      70.843  13.447   2.260  1.00   0.0           C  
ATOM   3889  C   ALA F  58      70.734  12.037   2.839  1.00   0.0           C  
ATOM   3890  O   ALA F  58      69.649  11.455   2.854  1.00   0.0           O  
ATOM   3891  CB  ALA F  58      70.019  13.550   0.978  1.00   0.0           C  
ATOM   3892  N   LYS F  59      71.844  11.493   3.328  1.00   0.0           N  
ATOM   3893  CA  LYS F  59      71.844  10.132   3.852  1.00   0.0           C  
ATOM   3894  C   LYS F  59      71.406  10.077   5.311  1.00   0.0           C  
ATOM   3895  O   LYS F  59      71.255   8.997   5.879  1.00   0.0           O  
ATOM   3896  CB  LYS F  59      73.228   9.501   3.698  1.00   0.0           C  
ATOM   3897  CG  LYS F  59      73.710   9.416   2.260  1.00   0.0           C  
ATOM   3898  CD  LYS F  59      72.668   8.771   1.353  1.00   0.0           C  
ATOM   3899  CE  LYS F  59      72.430   7.313   1.709  1.00   0.0           C  
ATOM   3900  NZ  LYS F  59      71.464   6.673   0.773  1.00   0.0           N1+
ATOM   3901  N   ALA F  60      71.208  11.244   5.915  1.00   0.0           N  
ATOM   3902  CA  ALA F  60      70.698  11.313   7.278  1.00   0.0           C  
ATOM   3903  C   ALA F  60      69.231  10.904   7.306  1.00   0.0           C  
ATOM   3904  O   ALA F  60      68.348  11.728   7.069  1.00   0.0           O  
ATOM   3905  CB  ALA F  60      70.879  12.712   7.848  1.00   0.0           C  
ATOM   3906  N   TYR F  61      68.978   9.627   7.581  1.00   0.0           N  
ATOM   3907  CA  TYR F  61      67.616   9.101   7.615  1.00   0.0           C  
ATOM   3908  C   TYR F  61      66.788   9.776   8.701  1.00   0.0           C  
ATOM   3909  O   TYR F  61      65.731  10.346   8.422  1.00   0.0           O  
ATOM   3910  CB  TYR F  61      67.618   7.580   7.833  1.00   0.0           C  
ATOM   3911  CG  TYR F  61      66.337   7.056   8.458  1.00   0.0           C  
ATOM   3912  CD1 TYR F  61      65.168   6.949   7.713  1.00   0.0           C  
ATOM   3913  CD2 TYR F  61      66.296   6.673   9.795  1.00   0.0           C  
ATOM   3914  CE1 TYR F  61      63.995   6.479   8.282  1.00   0.0           C  
ATOM   3915  CE2 TYR F  61      65.127   6.202  10.372  1.00   0.0           C  
ATOM   3916  CZ  TYR F  61      63.980   6.107   9.610  1.00   0.0           C  
ATOM   3917  OH  TYR F  61      62.814   5.639  10.174  1.00   0.0           O  
ATOM   3918  N   SER F  62      67.276   9.708   9.937  1.00   0.0           N  
ATOM   3919  CA  SER F  62      66.540  10.219  11.086  1.00   0.0           C  
ATOM   3920  C   SER F  62      66.288  11.717  10.957  1.00   0.0           C  
ATOM   3921  O   SER F  62      67.222  12.516  10.893  1.00   0.0           O  
ATOM   3922  CB  SER F  62      67.290   9.920  12.390  1.00   0.0           C  
ATOM   3923  OG  SER F  62      67.264   8.535  12.698  1.00   0.0           O  
ATOM   3924  N   THR F  63      65.012  12.083  10.899  1.00   0.0           N  
ATOM   3925  CA  THR F  63      64.616  13.482  10.841  1.00   0.0           C  
ATOM   3926  C   THR F  63      64.598  14.051  12.251  1.00   0.0           C  
ATOM   3927  O   THR F  63      64.850  15.241  12.456  1.00   0.0           O  
ATOM   3928  CB  THR F  63      63.233  13.661  10.198  1.00   0.0           C  
ATOM   3929  CG2 THR F  63      63.038  15.100   9.742  1.00   0.0           C  
ATOM   3930  OG1 THR F  63      63.108  12.780   9.076  1.00   0.0           O  
ATOM   3931  N   GLU F  64      64.292  13.188  13.218  1.00   0.0           N  
ATOM   3932  CA  GLU F  64      64.310  13.561  14.625  1.00   0.0           C  
ATOM   3933  C   GLU F  64      65.681  14.090  15.030  1.00   0.0           C  
ATOM   3934  O   GLU F  64      65.813  15.245  15.438  1.00   0.0           O  
ATOM   3935  CB  GLU F  64      63.928  12.369  15.502  1.00   0.0           C  
ATOM   3936  CG  GLU F  64      62.439  12.072  15.543  1.00   0.0           C  
ATOM   3937  CD  GLU F  64      61.965  11.703  16.934  1.00   0.0           C  
ATOM   3938  OE1 GLU F  64      62.090  10.521  17.314  1.00   0.0           O  
ATOM   3939  OE2 GLU F  64      61.478  12.602  17.653  1.00   0.0           O1-
ATOM   3940  N   SER F  65      66.696  13.239  14.914  1.00   0.0           N  
ATOM   3941  CA  SER F  65      68.071  13.635  15.201  1.00   0.0           C  
ATOM   3942  C   SER F  65      68.656  14.418  14.020  1.00   0.0           C  
ATOM   3943  O   SER F  65      69.357  13.854  13.178  1.00   0.0           O  
ATOM   3944  CB  SER F  65      68.930  12.404  15.514  1.00   0.0           C  
ATOM   3945  OG  SER F  65      68.405  11.661  16.603  1.00   0.0           O  
ATOM   3946  N   HIS F  66      68.361  15.715  13.960  1.00   0.0           N  
ATOM   3947  CA  HIS F  66      68.782  16.555  12.843  1.00   0.0           C  
ATOM   3948  C   HIS F  66      70.070  17.311  13.151  1.00   0.0           C  
ATOM   3949  O   HIS F  66      70.363  17.621  14.304  1.00   0.0           O  
ATOM   3950  CB  HIS F  66      67.660  17.529  12.447  1.00   0.0           C  
ATOM   3951  CG  HIS F  66      66.861  18.029  13.604  1.00   0.0           C  
ATOM   3952  CD2 HIS F  66      67.175  18.896  14.594  1.00   0.0           C  
ATOM   3953  ND1 HIS F  66      65.565  17.626  13.842  1.00   0.0           N  
ATOM   3954  CE1 HIS F  66      65.111  18.224  14.927  1.00   0.0           C  
ATOM   3955  NE2 HIS F  66      66.068  18.999  15.404  1.00   0.0           N  
ATOM   3956  N   ASN F  67      70.832  17.601  12.099  1.00   0.0           N  
ATOM   3957  CA  ASN F  67      72.174  18.137  12.231  1.00   0.0           C  
ATOM   3958  C   ASN F  67      72.208  19.654  12.219  1.00   0.0           C  
ATOM   3959  O   ASN F  67      71.360  20.288  11.595  1.00   0.0           O  
ATOM   3960  CB  ASN F  67      73.059  17.597  11.113  1.00   0.0           C  
ATOM   3961  CG  ASN F  67      74.521  17.749  11.417  1.00   0.0           C  
ATOM   3962  ND2 ASN F  67      75.101  16.725  12.028  1.00   0.0           N  
ATOM   3963  OD1 ASN F  67      75.128  18.776  11.116  1.00   0.0           O  
ATOM   3964  N   VAL F  68      73.206  20.228  12.889  1.00   0.0           N  
ATOM   3965  CA  VAL F  68      73.308  21.678  13.019  1.00 0.001           C  
ATOM   3966  C   VAL F  68      73.853  22.324  11.751  1.00 0.001           C  
ATOM   3967  O   VAL F  68      73.529  23.473  11.446  1.00 0.001           O  
ATOM   3968  CB  VAL F  68      74.200  22.089  14.214  1.00 0.001           C  
ATOM   3969  CG1 VAL F  68      73.677  21.475  15.496  1.00 0.001           C  
ATOM   3970  CG2 VAL F  68      75.643  21.673  13.994  1.00 0.001           C  
ATOM   3971  N   TRP F  69      74.675  21.585  11.012  1.00   0.0           N  
ATOM   3972  CA  TRP F  69      75.292  22.123   9.810  1.00   0.0           C  
ATOM   3973  C   TRP F  69      74.573  21.640   8.557  1.00   0.0           C  
ATOM   3974  O   TRP F  69      74.329  22.418   7.636  1.00   0.0           O  
ATOM   3975  CB  TRP F  69      76.771  21.745   9.750  1.00   0.0           C  
ATOM   3976  CG  TRP F  69      77.569  22.272  10.900  1.00   0.0           C  
ATOM   3977  CD1 TRP F  69      77.774  23.581  11.229  1.00 0.001           C  
ATOM   3978  CD2 TRP F  69      78.282  21.497  11.869  1.00   0.0           C  
ATOM   3979  CE2 TRP F  69      78.889  22.403  12.763  1.00 0.001           C  
ATOM   3980  CE3 TRP F  69      78.460  20.127  12.074  1.00   0.0           C  
ATOM   3981  NE1 TRP F  69      78.562  23.669  12.352  1.00 0.001           N  
ATOM   3982  CZ2 TRP F  69      79.663  21.981  13.840  1.00   0.0           C  
ATOM   3983  CZ3 TRP F  69      79.226  19.710  13.141  1.00   0.0           C  
ATOM   3984  CH2 TRP F  69      79.819  20.633  14.011  1.00   0.0           C  
ATOM   3985  N   ALA F  70      74.238  20.352   8.524  1.00   0.0           N  
ATOM   3986  CA  ALA F  70      73.493  19.783   7.405  1.00   0.0           C  
ATOM   3987  C   ALA F  70      72.000  19.883   7.666  1.00   0.0           C  
ATOM   3988  O   ALA F  70      71.328  18.875   7.879  1.00   0.0           O  
ATOM   3989  CB  ALA F  70      73.895  18.342   7.172  1.00   0.0           C  
ATOM   3990  N   THR F  71      71.489  21.107   7.647  1.00   0.0           N  
ATOM   3991  CA  THR F  71      70.093  21.367   7.964  1.00   0.0           C  
ATOM   3992  C   THR F  71      69.160  20.943   6.832  1.00   0.0           C  
ATOM   3993  O   THR F  71      69.604  20.486   5.778  1.00   0.0           O  
ATOM   3994  CB  THR F  71      69.862  22.862   8.278  1.00   0.0           C  
ATOM   3995  CG2 THR F  71      70.936  23.380   9.228  1.00   0.0           C  
ATOM   3996  OG1 THR F  71      69.892  23.627   7.066  1.00   0.0           O  
ATOM   3997  N   HIS F  72      67.861  21.103   7.056  1.00   0.0           N  
ATOM   3998  CA  HIS F  72      66.855  20.751   6.063  1.00   0.0           C  
ATOM   3999  C   HIS F  72      66.910  21.681   4.851  1.00   0.0           C  
ATOM   4000  O   HIS F  72      66.380  21.361   3.788  1.00   0.0           O  
ATOM   4001  CB  HIS F  72      65.456  20.791   6.685  1.00   0.0           C  
ATOM   4002  CG  HIS F  72      65.345  20.035   7.970  1.00   0.0           C  
ATOM   4003  CD2 HIS F  72      65.660  20.381   9.239  1.00   0.0           C  
ATOM   4004  ND1 HIS F  72      64.853  18.748   8.038  1.00   0.0           N  
ATOM   4005  CE1 HIS F  72      64.869  18.334   9.291  1.00   0.0           C  
ATOM   4006  NE2 HIS F  72      65.354  19.307  10.041  1.00   0.0           N  
ATOM   4007  N   ALA F  73      67.553  22.832   5.023  1.00   0.0           N  
ATOM   4008  CA  ALA F  73      67.655  23.829   3.961  1.00   0.0           C  
ATOM   4009  C   ALA F  73      68.731  23.460   2.938  1.00   0.0           C  
ATOM   4010  O   ALA F  73      68.734  23.988   1.823  1.00   0.0           O  
ATOM   4011  CB  ALA F  73      67.929  25.203   4.551  1.00   0.0           C  
ATOM   4012  N   CYS F  74      69.640  22.562   3.316  1.00   0.0           N  
ATOM   4013  CA  CYS F  74      70.615  22.027   2.372  1.00   0.0           C  
ATOM   4014  C   CYS F  74      69.898  21.247   1.284  1.00   0.0           C  
ATOM   4015  O   CYS F  74      69.138  20.329   1.573  1.00   0.0           O  
ATOM   4016  CB  CYS F  74      71.631  21.127   3.077  1.00   0.0           C  
ATOM   4017  SG  CYS F  74      72.920  21.996   3.986  1.00   0.0           S  
ATOM   4018  N   VAL F  75      70.134  21.620   0.032  1.00   0.0           N  
ATOM   4019  CA  VAL F  75      69.517  20.929  -1.091  1.00   0.0           C  
ATOM   4020  C   VAL F  75      70.133  19.537  -1.234  1.00   0.0           C  
ATOM   4021  O   VAL F  75      71.299  19.334  -0.889  1.00   0.0           O  
ATOM   4022  CB  VAL F  75      69.672  21.724  -2.406  1.00   0.0           C  
ATOM   4023  CG1 VAL F  75      69.007  23.094  -2.281  1.00   0.0           C  
ATOM   4024  CG2 VAL F  75      71.138  21.870  -2.778  1.00   0.0           C  
ATOM   4025  N   PRO F  76      69.351  18.564  -1.712  1.00   0.0           N  
ATOM   4026  CA  PRO F  76      69.861  17.196  -1.836  1.00   0.0           C  
ATOM   4027  C   PRO F  76      70.982  17.081  -2.863  1.00   0.0           C  
ATOM   4028  O   PRO F  76      70.923  17.715  -3.915  1.00   0.0           O  
ATOM   4029  CB  PRO F  76      68.630  16.397  -2.277  1.00   0.0           C  
ATOM   4030  CG  PRO F  76      67.728  17.409  -2.909  1.00   0.0           C  
ATOM   4031  CD  PRO F  76      67.933  18.658  -2.114  1.00   0.0           C  
ATOM   4032  N   THR F  77      71.988  16.271  -2.547  1.00   0.0           N  
ATOM   4033  CA  THR F  77      73.168  16.117  -3.393  1.00   0.0           C  
ATOM   4034  C   THR F  77      72.844  15.500  -4.744  1.00   0.0           C  
ATOM   4035  O   THR F  77      71.786  14.897  -4.935  1.00   0.0           O  
ATOM   4036  CB  THR F  77      74.232  15.238  -2.710  1.00   0.0           C  
ATOM   4037  CG2 THR F  77      73.744  13.799  -2.602  1.00   0.0           C  
ATOM   4038  OG1 THR F  77      75.445  15.265  -3.472  1.00   0.0           O  
ATOM   4039  N   ASP F  78      73.769  15.656  -5.687  1.00   0.0           N  
ATOM   4040  CA  ASP F  78      73.716  14.905  -6.928  1.00   0.0           C  
ATOM   4041  C   ASP F  78      74.320  13.530  -6.704  1.00   0.0           C  
ATOM   4042  O   ASP F  78      75.424  13.417  -6.166  1.00   0.0           O  
ATOM   4043  CB  ASP F  78      74.451  15.629  -8.053  1.00   0.0           C  
ATOM   4044  CG  ASP F  78      73.663  16.788  -8.619  1.00   0.0           C  
ATOM   4045  OD1 ASP F  78      72.478  16.932  -8.249  1.00   0.0           O  
ATOM   4046  OD2 ASP F  78      74.220  17.545  -9.442  1.00   0.0           O1-
ATOM   4047  N   PRO F  79      73.596  12.478  -7.099  1.00   0.0           N  
ATOM   4048  CA  PRO F  79      74.128  11.114  -7.034  1.00   0.0           C  
ATOM   4049  C   PRO F  79      75.422  10.991  -7.835  1.00   0.0           C  
ATOM   4050  O   PRO F  79      76.346  10.288  -7.427  1.00   0.0           O  
ATOM   4051  CB  PRO F  79      73.007  10.268  -7.646  1.00   0.0           C  
ATOM   4052  CG  PRO F  79      71.765  11.088  -7.443  1.00   0.0           C  
ATOM   4053  CD  PRO F  79      72.207  12.509  -7.597  1.00   0.0           C  
ATOM   4054  N   ASN F  80      75.478  11.691  -8.969  1.00   0.0           N  
ATOM   4055  CA  ASN F  80      76.691  11.758  -9.771  1.00   0.0           C  
ATOM   4056  C   ASN F  80      77.273  13.172  -9.774  1.00   0.0           C  
ATOM   4057  O   ASN F  80      76.694  14.098 -10.345  1.00   0.0           O  
ATOM   4058  CB  ASN F  80      76.424  11.275 -11.207  1.00   0.0           C  
ATOM   4059  CG  ASN F  80      75.376  12.106 -11.932  1.00   0.0           C  
ATOM   4060  ND2 ASN F  80      75.481  12.162 -13.255  1.00   0.0           N  
ATOM   4061  OD1 ASN F  80      74.487  12.691 -11.312  1.00   0.0           O  
ATOM   4062  N   PRO F  81      78.416  13.353  -9.102  1.00   0.0           N  
ATOM   4063  CA  PRO F  81      79.095  14.648  -9.134  1.00   0.0           C  
ATOM   4064  C   PRO F  81      79.878  14.801 -10.435  1.00   0.0           C  
ATOM   4065  O   PRO F  81      80.885  14.121 -10.635  1.00   0.0           O  
ATOM   4066  CB  PRO F  81      80.027  14.601  -7.912  1.00   0.0           C  
ATOM   4067  CG  PRO F  81      79.843  13.217  -7.290  1.00   0.0           C  
ATOM   4068  CD  PRO F  81      79.159  12.365  -8.304  1.00   0.0           C  
ATOM   4069  N   GLN F  82      79.403  15.672 -11.320  1.00   0.0           N  
ATOM   4070  CA  GLN F  82      80.028  15.838 -12.627  1.00 0.002           C  
ATOM   4071  C   GLN F  82      81.215  16.790 -12.556  1.00 0.002           C  
ATOM   4072  O   GLN F  82      81.053  17.990 -12.326  1.00 0.002           O  
ATOM   4073  CB  GLN F  82      78.999  16.331 -13.650  1.00   0.0           C  
ATOM   4074  CG  GLN F  82      77.724  15.497 -13.686  1.00   0.0           C  
ATOM   4075  CD  GLN F  82      77.988  14.018 -13.915  1.00   0.0           C  
ATOM   4076  NE2 GLN F  82      77.867  13.582 -15.163  1.00   0.0           N  
ATOM   4077  OE1 GLN F  82      78.295  13.275 -12.980  1.00   0.0           O  
ATOM   4078  N   GLU F  83      82.409  16.237 -12.743  1.00 0.002           N  
ATOM   4079  CA  GLU F  83      83.632  17.026 -12.729  1.00 0.002           C  
ATOM   4080  C   GLU F  83      84.215  17.118 -14.125  1.00 0.002           C  
ATOM   4081  O   GLU F  83      84.788  16.155 -14.632  1.00 0.002           O  
ATOM   4082  CB  GLU F  83      84.654  16.425 -11.770  1.00 0.014           C  
ATOM   4083  CG  GLU F  83      85.954  17.201 -11.723  1.00 0.014           C  
ATOM   4084  CD  GLU F  83      86.802  16.844 -10.524  1.00 0.974           C  
ATOM   4085  OE1 GLU F  83      86.573  15.767  -9.935  1.00 0.014           O  
ATOM   4086  OE2 GLU F  83      87.695  17.643 -10.169  1.00 0.974           O1-
ATOM   4087  N   ILE F  84      84.063  18.283 -14.744  1.00 0.002           N  
ATOM   4088  CA  ILE F  84      84.492  18.485 -16.118  1.00 0.003           C  
ATOM   4089  C   ILE F  84      85.954  18.897 -16.201  1.00 0.972           C  
ATOM   4090  O   ILE F  84      86.322  19.976 -15.743  1.00 0.974           O  
ATOM   4091  CB  ILE F  84      83.641  19.558 -16.834  1.00 0.002           C  
ATOM   4092  CG1 ILE F  84      82.164  19.151 -16.870  1.00 0.002           C  
ATOM   4093  CG2 ILE F  84      84.178  19.823 -18.242  1.00 0.002           C  
ATOM   4094  CD1 ILE F  84      81.917  17.841 -17.577  1.00 0.002           C  
ATOM   4095  N   PRO F  85      86.789  18.041 -16.799  1.00 0.972           N  
ATOM   4096  CA  PRO F  85      88.189  18.366 -17.062  1.00   1.0           C  
ATOM   4097  C   PRO F  85      88.335  19.513 -18.056  1.00   1.0           C  
ATOM   4098  O   PRO F  85      87.892  19.394 -19.201  1.00   1.0           O  
ATOM   4099  CB  PRO F  85      88.751  17.074 -17.655  1.00   1.0           C  
ATOM   4100  CG  PRO F  85      87.563  16.376 -18.227  1.00 0.972           C  
ATOM   4101  CD  PRO F  85      86.427  16.704 -17.309  1.00 0.002           C  
ATOM   4102  N   LEU F  86      88.949  20.605 -17.622  1.00   1.0           N  
ATOM   4103  CA  LEU F  86      89.210  21.739 -18.497  1.00   1.0           C  
ATOM   4104  C   LEU F  86      90.510  21.538 -19.260  1.00   1.0           C  
ATOM   4105  O   LEU F  86      91.572  21.958 -18.808  1.00   1.0           O  
ATOM   4106  CB  LEU F  86      89.271  23.036 -17.693  1.00   1.0           C  
ATOM   4107  CG  LEU F  86      88.056  23.951 -17.782  1.00   1.0           C  
ATOM   4108  CD1 LEU F  86      86.795  23.179 -17.446  1.00   1.0           C  
ATOM   4109  CD2 LEU F  86      88.229  25.141 -16.853  1.00   1.0           C  
ATOM   4110  N   LYS F  87      90.423  20.890 -20.417  1.00   1.0           N  
ATOM   4111  CA  LYS F  87      91.613  20.612 -21.208  1.00   1.0           C  
ATOM   4112  C   LYS F  87      92.258  21.913 -21.668  1.00   1.0           C  
ATOM   4113  O   LYS F  87      91.562  22.888 -21.957  1.00   1.0           O  
ATOM   4114  CB  LYS F  87      91.282  19.720 -22.409  1.00   1.0           C  
ATOM   4115  CG  LYS F  87      91.126  18.245 -22.055  1.00   1.0           C  
ATOM   4116  CD  LYS F  87      90.833  17.386 -23.279  1.00 0.988           C  
ATOM   4117  CE  LYS F  87      90.713  15.918 -22.888  1.00 0.988           C  
ATOM   4118  NZ  LYS F  87      90.481  15.020 -24.056  1.00 0.988           N1+
ATOM   4119  N   ASN F  88      93.589  21.909 -21.700  1.00   1.0           N  
ATOM   4120  CA  ASN F  88      94.405  23.059 -22.091  1.00   1.0           C  
ATOM   4121  C   ASN F  88      94.268  24.279 -21.194  1.00   1.0           C  
ATOM   4122  O   ASN F  88      94.624  25.382 -21.598  1.00   1.0           O  
ATOM   4123  CB  ASN F  88      94.085  23.486 -23.517  1.00   1.0           C  
ATOM   4124  CG  ASN F  88      94.611  22.535 -24.548  1.00 0.988           C  
ATOM   4125  ND2 ASN F  88      93.891  22.430 -25.647  1.00 0.988           N  
ATOM   4126  OD1 ASN F  88      95.653  21.904 -24.373  1.00 0.988           O  
ATOM   4127  N   VAL F  89      93.753  24.095 -19.986  1.00   1.0           N  
ATOM   4128  CA  VAL F  89      93.560  25.229 -19.099  1.00   1.0           C  
ATOM   4129  C   VAL F  89      94.563  25.248 -17.951  1.00   1.0           C  
ATOM   4130  O   VAL F  89      94.664  24.293 -17.180  1.00   1.0           O  
ATOM   4131  CB  VAL F  89      92.135  25.253 -18.522  1.00   1.0           C  
ATOM   4132  CG1 VAL F  89      91.976  26.426 -17.564  1.00   1.0           C  
ATOM   4133  CG2 VAL F  89      91.112  25.325 -19.644  1.00   1.0           C  
ATOM   4134  N   THR F  90      95.310  26.343 -17.861  1.00   1.0           N  
ATOM   4135  CA  THR F  90      96.146  26.614 -16.704  1.00   1.0           C  
ATOM   4136  C   THR F  90      95.547  27.770 -15.922  1.00   1.0           C  
ATOM   4137  O   THR F  90      95.326  28.850 -16.467  1.00   1.0           O  
ATOM   4138  CB  THR F  90      97.591  26.947 -17.103  1.00   1.0           C  
ATOM   4139  CG2 THR F  90      98.328  27.593 -15.936  1.00   1.0           C  
ATOM   4140  OG1 THR F  90      98.270  25.744 -17.483  1.00   1.0           O  
ATOM   4141  N   GLU F  91      95.276  27.535 -14.645  1.00   1.0           N  
ATOM   4142  CA  GLU F  91      94.615  28.524 -13.807  1.00   1.0           C  
ATOM   4143  C   GLU F  91      95.434  28.785 -12.556  1.00 0.973           C  
ATOM   4144  O   GLU F  91      95.948  27.853 -11.941  1.00 0.981           O  
ATOM   4145  CB  GLU F  91      93.202  28.055 -13.437  1.00 0.973           C  
ATOM   4146  CG  GLU F  91      92.397  29.031 -12.582  1.00 0.973           C  
ATOM   4147  CD  GLU F  91      91.763  30.151 -13.391  1.00 0.006           C  
ATOM   4148  OE1 GLU F  91      92.050  30.260 -14.602  1.00 0.006           O  
ATOM   4149  OE2 GLU F  91      90.967  30.924 -12.813  1.00 0.007           O1-
ATOM   4150  N   ASN F  92      95.557  30.050 -12.180  1.00 0.007           N  
ATOM   4151  CA  ASN F  92      96.293  30.389 -10.976  1.00 0.006           C  
ATOM   4152  C   ASN F  92      95.422  30.350  -9.733  1.00 0.008           C  
ATOM   4153  O   ASN F  92      94.288  30.833  -9.735  1.00 0.008           O  
ATOM   4154  CB  ASN F  92      96.929  31.766 -11.114  1.00 0.006           C  
ATOM   4155  CG  ASN F  92      98.006  31.798 -12.167  1.00 0.006           C  
ATOM   4156  ND2 ASN F  92      99.153  32.364 -11.821  1.00 0.006           N  
ATOM   4157  OD1 ASN F  92      97.820  31.299 -13.276  1.00 0.006           O  
ATOM   4158  N   PHE F  93      95.962  29.766  -8.668  1.00 0.807           N  
ATOM   4159  CA  PHE F  93      95.284  29.721  -7.382  1.00 0.808           C  
ATOM   4160  C   PHE F  93      96.060  30.505  -6.336  1.00 0.808           C  
ATOM   4161  O   PHE F  93      97.194  30.924  -6.576  1.00 0.808           O  
ATOM   4162  CB  PHE F  93      95.103  28.282  -6.909  1.00 0.808           C  
ATOM   4163  CG  PHE F  93      94.105  27.487  -7.697  1.00 0.997           C  
ATOM   4164  CD1 PHE F  93      94.369  27.114  -9.006  1.00 0.997           C  
ATOM   4165  CD2 PHE F  93      92.915  27.084  -7.120  1.00 0.895           C  
ATOM   4166  CE1 PHE F  93      93.457  26.373  -9.726  1.00 0.981           C  
ATOM   4167  CE2 PHE F  93      92.000  26.341  -7.834  1.00 0.981           C  
ATOM   4168  CZ  PHE F  93      92.269  25.985  -9.138  1.00 0.981           C  
ATOM   4169  N   ASN F  94      95.439  30.695  -5.179  1.00 0.808           N  
ATOM   4170  CA  ASN F  94      96.089  31.280  -4.014  1.00 0.808           C  
ATOM   4171  C   ASN F  94      95.225  31.059  -2.784  1.00 0.806           C  
ATOM   4172  O   ASN F  94      94.379  31.882  -2.449  1.00 0.008           O  
ATOM   4173  CB  ASN F  94      96.360  32.771  -4.211  1.00 0.808           C  
ATOM   4174  CG  ASN F  94      96.903  33.437  -2.961  1.00 0.008           C  
ATOM   4175  ND2 ASN F  94      98.088  33.016  -2.530  1.00 0.993           N  
ATOM   4176  OD1 ASN F  94      96.257  34.306  -2.380  1.00 0.008           O  
ATOM   4177  N   MET F  95      95.452  29.934  -2.114  1.00 0.806           N  
ATOM   4178  CA  MET F  95      94.612  29.500  -1.004  1.00 0.805           C  
ATOM   4179  C   MET F  95      94.530  30.519   0.130  1.00 0.005           C  
ATOM   4180  O   MET F  95      93.645  30.430   0.982  1.00 0.005           O  
ATOM   4181  CB  MET F  95      95.125  28.165  -0.456  1.00 0.805           C  
ATOM   4182  CG  MET F  95      96.576  28.211  -0.008  1.00 0.805           C  
ATOM   4183  SD  MET F  95      97.167  26.643   0.653  1.00 0.805           S  
ATOM   4184  CE  MET F  95      96.172  26.500   2.131  1.00 0.805           C  
ATOM   4185  N   TRP F  96      95.446  31.483   0.135  1.00 0.005           N  
ATOM   4186  CA  TRP F  96      95.570  32.417   1.245  1.00 0.005           C  
ATOM   4187  C   TRP F  96      94.716  33.655   1.037  1.00 0.005           C  
ATOM   4188  O   TRP F  96      94.519  34.440   1.960  1.00 0.005           O  
ATOM   4189  CB  TRP F  96      97.038  32.797   1.444  1.00 0.953           C  
ATOM   4190  CG  TRP F  96      97.877  31.580   1.597  1.00 0.993           C  
ATOM   4191  CD1 TRP F  96      98.731  31.049   0.677  1.00 0.993           C  
ATOM   4192  CD2 TRP F  96      97.888  30.691   2.717  1.00 0.993           C  
ATOM   4193  CE2 TRP F  96      98.792  29.655   2.417  1.00 0.993           C  
ATOM   4194  CE3 TRP F  96      97.232  30.677   3.952  1.00 0.953           C  
ATOM   4195  NE1 TRP F  96      99.295  29.897   1.167  1.00 0.993           N  
ATOM   4196  CZ2 TRP F  96      99.051  28.615   3.303  1.00 0.993           C  
ATOM   4197  CZ3 TRP F  96      97.497  29.646   4.832  1.00 0.953           C  
ATOM   4198  CH2 TRP F  96      98.400  28.632   4.505  1.00 0.993           C  
ATOM   4199  N   LYS F  97      94.206  33.818  -0.179  1.00 0.005           N  
ATOM   4200  CA  LYS F  97      93.225  34.859  -0.468  1.00 0.005           C  
ATOM   4201  C   LYS F  97      92.059  34.239  -1.223  1.00   0.1           C  
ATOM   4202  O   LYS F  97      91.925  34.370  -2.442  1.00 0.101           O  
ATOM   4203  CB  LYS F  97      93.859  36.009  -1.250  1.00 0.005           C  
ATOM   4204  CG  LYS F  97      94.997  36.667  -0.481  1.00 0.005           C  
ATOM   4205  CD  LYS F  97      95.187  38.129  -0.837  1.00 0.003           C  
ATOM   4206  CE  LYS F  97      95.641  38.913   0.389  1.00 0.003           C  
ATOM   4207  NZ  LYS F  97      96.773  38.248   1.097  1.00 0.003           N1+
ATOM   4208  N   ASN F  98      91.221  33.547  -0.462  1.00 0.099           N  
ATOM   4209  CA  ASN F  98      90.130  32.759  -0.992  1.00 0.099           C  
ATOM   4210  C   ASN F  98      88.901  32.994  -0.136  1.00 0.099           C  
ATOM   4211  O   ASN F  98      88.857  32.578   1.017  1.00 0.099           O  
ATOM   4212  CB  ASN F  98      90.521  31.280  -1.013  1.00   0.1           C  
ATOM   4213  CG  ASN F  98      89.420  30.373  -1.525  1.00 0.099           C  
ATOM   4214  ND2 ASN F  98      89.642  29.067  -1.425  1.00 0.004           N  
ATOM   4215  OD1 ASN F  98      88.391  30.834  -2.016  1.00   0.1           O  
ATOM   4216  N   ASN F  99      87.902  33.675  -0.693  1.00   0.1           N  
ATOM   4217  CA  ASN F  99      86.700  34.016   0.059  1.00 0.099           C  
ATOM   4218  C   ASN F  99      85.928  32.788   0.547  1.00 0.099           C  
ATOM   4219  O   ASN F  99      85.131  32.880   1.480  1.00 0.099           O  
ATOM   4220  CB  ASN F  99      85.790  34.909  -0.789  1.00   0.1           C  
ATOM   4221  CG  ASN F  99      84.473  35.240  -0.105  1.00 0.099           C  
ATOM   4222  ND2 ASN F  99      84.539  36.043   0.952  1.00 0.099           N  
ATOM   4223  OD1 ASN F  99      83.413  34.770  -0.516  1.00 0.099           O  
ATOM   4224  N   MET F 100      86.182  31.644  -0.078  1.00 0.099           N  
ATOM   4225  CA  MET F 100      85.476  30.413   0.262  1.00 0.099           C  
ATOM   4226  C   MET F 100      85.611  30.075   1.737  1.00 0.099           C  
ATOM   4227  O   MET F 100      84.639  29.669   2.374  1.00 0.096           O  
ATOM   4228  CB  MET F 100      85.991  29.245  -0.583  1.00 0.099           C  
ATOM   4229  CG  MET F 100      85.611  29.322  -2.050  1.00 0.099           C  
ATOM   4230  SD  MET F 100      86.123  27.853  -2.957  1.00 0.096           S  
ATOM   4231  CE  MET F 100      84.853  26.703  -2.443  1.00 0.096           C  
ATOM   4232  N   VAL F 101      86.809  30.252   2.285  1.00 0.099           N  
ATOM   4233  CA  VAL F 101      87.044  29.903   3.682  1.00 0.004           C  
ATOM   4234  C   VAL F 101      86.353  30.902   4.602  1.00 0.004           C  
ATOM   4235  O   VAL F 101      85.811  30.517   5.632  1.00 0.001           O  
ATOM   4236  CB  VAL F 101      88.560  29.805   4.018  1.00 0.004           C  
ATOM   4237  CG1 VAL F 101      89.410  30.089   2.792  1.00 0.004           C  
ATOM   4238  CG2 VAL F 101      88.944  30.714   5.189  1.00 0.004           C  
ATOM   4239  N   GLU F 102      86.345  32.176   4.227  1.00 0.003           N  
ATOM   4240  CA  GLU F 102      85.648  33.162   5.038  1.00 0.003           C  
ATOM   4241  C   GLU F 102      84.148  32.901   4.951  1.00   0.0           C  
ATOM   4242  O   GLU F 102      83.428  33.044   5.937  1.00   0.0           O  
ATOM   4243  CB  GLU F 102      85.982  34.584   4.589  1.00 0.099           C  
ATOM   4244  CG  GLU F 102      85.460  35.661   5.526  1.00 0.003           C  
ATOM   4245  CD  GLU F 102      86.180  35.679   6.864  1.00   0.0           C  
ATOM   4246  OE1 GLU F 102      87.411  35.898   6.877  1.00 0.003           O  
ATOM   4247  OE2 GLU F 102      85.514  35.477   7.902  1.00   0.0           O1-
ATOM   4248  N   GLN F 103      83.697  32.511   3.761  1.00 0.096           N  
ATOM   4249  CA  GLN F 103      82.318  32.093   3.552  1.00 0.096           C  
ATOM   4250  C   GLN F 103      82.011  30.902   4.443  1.00   0.0           C  
ATOM   4251  O   GLN F 103      81.073  30.928   5.238  1.00   0.0           O  
ATOM   4252  CB  GLN F 103      82.071  31.733   2.083  1.00 0.096           C  
ATOM   4253  CG  GLN F 103      81.535  32.873   1.229  1.00 0.096           C  
ATOM   4254  CD  GLN F 103      80.020  32.899   1.181  1.00 0.095           C  
ATOM   4255  NE2 GLN F 103      79.456  34.059   0.872  1.00 0.095           N  
ATOM   4256  OE1 GLN F 103      79.364  31.883   1.420  1.00 0.095           O  
ATOM   4257  N   MET F 104      82.870  29.872   4.292  1.00   0.0           N  
ATOM   4258  CA  MET F 104      82.730  28.665   5.098  1.00   0.0           C  
ATOM   4259  C   MET F 104      82.820  28.976   6.584  1.00   0.0           C  
ATOM   4260  O   MET F 104      82.070  28.418   7.392  1.00   0.0           O  
ATOM   4261  CB  MET F 104      83.798  27.649   4.700  1.00 0.001           C  
ATOM   4262  CG  MET F 104      83.935  26.504   5.683  1.00   0.0           C  
ATOM   4263  SD  MET F 104      84.871  25.107   5.045  0.82   0.0           S  
ATOM   4264  CE  MET F 104      84.292  23.802   6.127  1.00   0.0           C  
ATOM   4265  N   HIS F 105      83.730  29.872   6.964  1.00   0.0           N  
ATOM   4266  CA  HIS F 105      83.925  30.160   8.378  1.00   0.0           C  
ATOM   4267  C   HIS F 105      82.711  30.856   8.977  1.00   0.0           C  
ATOM   4268  O   HIS F 105      82.253  30.496  10.067  1.00   0.0           O  
ATOM   4269  CB  HIS F 105      85.174  31.016   8.575  1.00   0.0           C  
ATOM   4270  CG  HIS F 105      85.402  31.413   9.996  1.00   0.0           C  
ATOM   4271  CD2 HIS F 105      85.233  32.596  10.631  1.00   0.0           C  
ATOM   4272  ND1 HIS F 105      85.839  30.522  10.952  1.00   0.0           N  
ATOM   4273  CE1 HIS F 105      85.939  31.141  12.113  1.00   0.0           C  
ATOM   4274  NE2 HIS F 105      85.579  32.401  11.945  1.00   0.0           N  
ATOM   4275  N   GLU F 106      82.187  31.870   8.289  1.00   0.0           N  
ATOM   4276  CA  GLU F 106      81.044  32.591   8.833  1.00   0.0           C  
ATOM   4277  C   GLU F 106      79.775  31.742   8.789  1.00 0.001           C  
ATOM   4278  O   GLU F 106      78.915  31.885   9.665  1.00 0.001           O  
ATOM   4279  CB  GLU F 106      80.849  33.913   8.089  1.00   0.0           C  
ATOM   4280  CG  GLU F 106      79.863  34.855   8.765  1.00   0.0           C  
ATOM   4281  CD  GLU F 106      80.216  35.138  10.217  1.00   0.0           C  
ATOM   4282  OE1 GLU F 106      81.417  35.337  10.507  1.00   0.0           O  
ATOM   4283  OE2 GLU F 106      79.297  35.155  11.066  1.00 0.001           O1-
ATOM   4284  N   ASP F 107      79.651  30.836   7.882  1.00   0.0           N  
ATOM   4285  CA  ASP F 107      78.536  29.897   7.816  1.00 0.001           C  
ATOM   4286  C   ASP F 107      78.537  29.041   9.072  1.00 0.001           C  
ATOM   4287  O   ASP F 107      77.527  28.927   9.766  1.00 0.001           O  
ATOM   4288  CB  ASP F 107      78.628  29.004   6.574  1.00   0.0           C  
ATOM   4289  CG  ASP F 107      78.335  29.751   5.288  1.00   0.0           C  
ATOM   4290  OD1 ASP F 107      77.841  30.895   5.369  1.00   0.0           O  
ATOM   4291  OD2 ASP F 107      78.594  29.195   4.198  1.00   0.0           O1-
ATOM   4292  N   ILE F 108      79.697  28.458   9.352  1.00 0.001           N  
ATOM   4293  CA  ILE F 108      79.890  27.586  10.499  1.00 0.001           C  
ATOM   4294  C   ILE F 108      79.435  28.227  11.806  1.00 0.001           C  
ATOM   4295  O   ILE F 108      78.650  27.634  12.548  1.00 0.001           O  
ATOM   4296  CB  ILE F 108      81.372  27.168  10.624  1.00 0.001           C  
ATOM   4297  CG1 ILE F 108      81.737  26.179   9.515  1.00   0.0           C  
ATOM   4298  CG2 ILE F 108      81.648  26.551  11.980  1.00 0.001           C  
ATOM   4299  CD1 ILE F 108      80.759  25.033   9.386  1.00   0.0           C  
ATOM   4300  N   ILE F 109      79.908  29.439  12.083  1.00 0.001           N  
ATOM   4301  CA  ILE F 109      79.604  30.083  13.357  1.00 0.001           C  
ATOM   4302  C   ILE F 109      78.179  30.616  13.393  1.00 0.001           C  
ATOM   4303  O   ILE F 109      77.658  30.923  14.458  1.00 0.001           O  
ATOM   4304  CB  ILE F 109      80.594  31.232  13.672  1.00 0.001           C  
ATOM   4305  CG1 ILE F 109      80.195  32.527  12.969  1.00 0.001           C  
ATOM   4306  CG2 ILE F 109      82.003  30.828  13.294  1.00 0.001           C  
ATOM   4307  CD1 ILE F 109      81.158  33.682  13.227  1.00 0.001           C  
ATOM   4308  N   SER F 110      77.546  30.707  12.229  1.00 0.001           N  
ATOM   4309  CA  SER F 110      76.166  31.164  12.157  1.00 0.001           C  
ATOM   4310  C   SER F 110      75.208  30.001  12.363  1.00 0.001           C  
ATOM   4311  O   SER F 110      74.111  30.170  12.887  1.00 0.001           O  
ATOM   4312  CB  SER F 110      75.891  31.845  10.818  1.00 0.001           C  
ATOM   4313  OG  SER F 110      76.747  32.962  10.638  1.00 0.001           O  
ATOM   4314  N   LEU F 111      75.642  28.821  11.941  1.00 0.001           N  
ATOM   4315  CA  LEU F 111      74.862  27.605  12.104  1.00 0.001           C  
ATOM   4316  C   LEU F 111      74.863  27.175  13.558  1.00 0.001           C  
ATOM   4317  O   LEU F 111      73.865  26.694  14.083  1.00 0.001           O  
ATOM   4318  CB  LEU F 111      75.421  26.493  11.222  1.00 0.001           C  
ATOM   4319  CG  LEU F 111      75.262  26.715   9.717  1.00 0.001           C  
ATOM   4320  CD1 LEU F 111      76.307  25.934   8.951  1.00 0.001           C  
ATOM   4321  CD2 LEU F 111      73.869  26.315   9.267  1.00 0.001           C  
ATOM   4322  N   TRP F 112      76.009  27.360  14.199  1.00 0.001           N  
ATOM   4323  CA  TRP F 112      76.180  27.020  15.601  1.00 0.001           C  
ATOM   4324  C   TRP F 112      75.306  27.915  16.474  1.00 0.001           C  
ATOM   4325  O   TRP F 112      74.713  27.458  17.452  1.00 0.001           O  
ATOM   4326  CB  TRP F 112      77.644  27.145  15.993  1.00 0.001           C  
ATOM   4327  CG  TRP F 112      77.994  26.524  17.301  1.00 0.001           C  
ATOM   4328  CD1 TRP F 112      78.342  25.222  17.522  1.00 0.001           C  
ATOM   4329  CD2 TRP F 112      78.076  27.182  18.571  1.00 0.001           C  
ATOM   4330  CE2 TRP F 112      78.469  26.215  19.518  1.00 0.001           C  
ATOM   4331  CE3 TRP F 112      77.850  28.494  19.000  1.00 0.001           C  
ATOM   4332  NE1 TRP F 112      78.627  25.026  18.852  1.00 0.001           N  
ATOM   4333  CZ2 TRP F 112      78.643  26.517  20.866  1.00 0.001           C  
ATOM   4334  CZ3 TRP F 112      78.022  28.792  20.343  1.00 0.001           C  
ATOM   4335  CH2 TRP F 112      78.415  27.808  21.258  1.00 0.001           C  
ATOM   4336  N   ASP F 113      75.221  29.190  16.105  1.00 0.001           N  
ATOM   4337  CA  ASP F 113      74.432  30.154  16.860  1.00 0.001           C  
ATOM   4338  C   ASP F 113      72.954  29.898  16.686  1.00 0.001           C  
ATOM   4339  O   ASP F 113      72.196  29.916  17.655  1.00 0.001           O  
ATOM   4340  CB  ASP F 113      74.760  31.580  16.431  1.00 0.001           C  
ATOM   4341  CG  ASP F 113      76.154  31.997  16.816  1.00 0.001           C  
ATOM   4342  OD1 ASP F 113      76.930  31.113  17.238  1.00 0.001           O  
ATOM   4343  OD2 ASP F 113      76.479  33.196  16.687  1.00 0.001           O1-
ATOM   4344  N   GLU F 114      72.547  29.668  15.444  1.00 0.001           N  
ATOM   4345  CA  GLU F 114      71.149  29.404  15.136  1.00 0.001           C  
ATOM   4346  C   GLU F 114      70.649  28.134  15.808  1.00 0.001           C  
ATOM   4347  O   GLU F 114      69.456  27.994  16.069  1.00 0.001           O  
ATOM   4348  CB  GLU F 114      70.935  29.292  13.628  1.00 0.001           C  
ATOM   4349  CG  GLU F 114      70.914  30.618  12.892  1.00 0.001           C  
ATOM   4350  CD  GLU F 114      70.683  30.455  11.403  1.00 0.001           C  
ATOM   4351  OE1 GLU F 114      70.924  29.346  10.878  1.00 0.001           O  
ATOM   4352  OE2 GLU F 114      70.255  31.438  10.759  1.00 0.001           O1-
ATOM   4353  N   SER F 115      71.562  27.208  16.082  1.00 0.001           N  
ATOM   4354  CA  SER F 115      71.182  25.907  16.617  1.00 0.001           C  
ATOM   4355  C   SER F 115      70.845  25.933  18.106  1.00 0.001           C  
ATOM   4356  O   SER F 115      70.022  25.140  18.558  1.00 0.001           O  
ATOM   4357  CB  SER F 115      72.291  24.889  16.356  1.00 0.001           C  
ATOM   4358  OG  SER F 115      73.548  25.405  16.750  1.00 0.001           O  
ATOM   4359  N   LEU F 116      71.470  26.822  18.872  1.00 0.001           N  
ATOM   4360  CA  LEU F 116      71.137  26.919  20.292  1.00 0.001           C  
ATOM   4361  C   LEU F 116      70.181  28.073  20.567  1.00 0.001           C  
ATOM   4362  O   LEU F 116      69.688  28.223  21.686  1.00 0.001           O  
ATOM   4363  CB  LEU F 116      72.387  27.066  21.161  1.00 0.001           C  
ATOM   4364  CG  LEU F 116      73.732  27.444  20.551  1.00 0.001           C  
ATOM   4365  CD1 LEU F 116      74.116  28.878  20.892  1.00 0.001           C  
ATOM   4366  CD2 LEU F 116      74.800  26.473  21.032  1.00 0.001           C  
ATOM   4367  N   LYS F 117      69.920  28.877  19.539  1.00 0.001           N  
ATOM   4368  CA  LYS F 117      68.898  29.917  19.606  1.00 0.001           C  
ATOM   4369  C   LYS F 117      67.555  29.421  20.171  1.00 0.001           C  
ATOM   4370  O   LYS F 117      66.948  30.110  20.987  1.00 0.001           O  
ATOM   4371  CB  LYS F 117      68.694  30.526  18.216  1.00 0.001           C  
ATOM   4372  CG  LYS F 117      67.543  31.510  18.109  1.00 0.001           C  
ATOM   4373  CD  LYS F 117      67.396  31.991  16.673  1.00 0.001           C  
ATOM   4374  CE  LYS F 117      66.168  32.866  16.484  1.00 0.001           C  
ATOM   4375  NZ  LYS F 117      66.309  34.185  17.154  1.00 0.001           N1+
ATOM   4376  N   PRO F 118      67.081  28.228  19.754  1.00 0.001           N  
ATOM   4377  CA  PRO F 118      65.815  27.785  20.350  1.00 0.001           C  
ATOM   4378  C   PRO F 118      65.958  27.089  21.704  1.00   0.0           C  
ATOM   4379  O   PRO F 118      64.953  26.886  22.384  1.00   0.0           O  
ATOM   4380  CB  PRO F 118      65.283  26.792  19.317  1.00   0.0           C  
ATOM   4381  CG  PRO F 118      66.510  26.198  18.739  1.00 0.001           C  
ATOM   4382  CD  PRO F 118      67.480  27.345  18.639  1.00 0.001           C  
ATOM   4383  N   CYS F 119      67.179  26.730  22.085  1.00 0.001           N  
ATOM   4384  CA  CYS F 119      67.402  25.882  23.258  1.00   0.0           C  
ATOM   4385  C   CYS F 119      67.287  26.621  24.601  1.00   0.0           C  
ATOM   4386  O   CYS F 119      67.264  27.853  24.653  1.00   0.0           O  
ATOM   4387  CB  CYS F 119      68.767  25.209  23.144  1.00 0.001           C  
ATOM   4388  SG  CYS F 119      68.939  24.176  21.665  1.00 0.001           S  
ATOM   4389  N   VAL F 120      67.223  25.848  25.684  1.00   0.0           N  
ATOM   4390  CA  VAL F 120      66.887  26.375  27.007  1.00   0.0           C  
ATOM   4391  C   VAL F 120      68.058  27.071  27.707  1.00   0.0           C  
ATOM   4392  O   VAL F 120      69.185  26.574  27.712  1.00   0.0           O  
ATOM   4393  CB  VAL F 120      66.336  25.244  27.924  1.00   0.0           C  
ATOM   4394  CG1 VAL F 120      67.377  24.153  28.144  1.00   0.0           C  
ATOM   4395  CG2 VAL F 120      65.849  25.810  29.249  1.00   0.0           C  
ATOM   4396  N   LYS F 121      67.772  28.236  28.286  1.00   0.0           N  
ATOM   4397  CA  LYS F 121      68.757  29.000  29.047  1.00   0.0           C  
ATOM   4398  C   LYS F 121      68.967  28.383  30.424  1.00   0.0           C  
ATOM   4399  O   LYS F 121      68.011  27.933  31.057  1.00   0.0           O  
ATOM   4400  CB  LYS F 121      68.317  30.458  29.196  1.00   0.0           C  
ATOM   4401  CG  LYS F 121      68.208  31.226  27.891  1.00   0.0           C  
ATOM   4402  CD  LYS F 121      67.588  32.596  28.121  1.00   0.0           C  
ATOM   4403  CE  LYS F 121      67.816  33.529  26.937  1.00   0.0           C  
ATOM   4404  NZ  LYS F 121      67.034  33.137  25.732  1.00   0.0           N1+
ATOM   4405  N   LEU F 122      70.213  28.377  30.891  1.00   0.0           N  
ATOM   4406  CA  LEU F 122      70.549  27.726  32.154  1.00   0.0           C  
ATOM   4407  C   LEU F 122      70.932  28.716  33.255  1.00 0.002           C  
ATOM   4408  O   LEU F 122      71.484  28.327  34.279  1.00 0.002           O  
ATOM   4409  CB  LEU F 122      71.688  26.732  31.945  1.00 0.002           C  
ATOM   4410  CG  LEU F 122      71.275  25.277  31.726  1.00   0.0           C  
ATOM   4411  CD1 LEU F 122      70.313  25.143  30.555  1.00   0.0           C  
ATOM   4412  CD2 LEU F 122      72.504  24.414  31.512  1.00   0.0           C  
ATOM   4413  N   THR F 123      70.615  29.989  33.044  1.00 0.002           N  
ATOM   4414  CA  THR F 123      70.939  31.042  34.007  1.00 0.002           C  
ATOM   4415  C   THR F 123      70.476  30.838  35.467  1.00 0.002           C  
ATOM   4416  O   THR F 123      71.127  31.358  36.374  1.00 0.004           O  
ATOM   4417  CB  THR F 123      70.377  32.390  33.534  1.00 0.003           C  
ATOM   4418  CG2 THR F 123      71.150  32.887  32.332  1.00 0.003           C  
ATOM   4419  OG1 THR F 123      68.999  32.241  33.178  1.00 0.001           O  
ATOM   4420  N   PRO F 124      69.358  30.117  35.712  1.00 0.001           N  
ATOM   4421  CA  PRO F 124      69.076  29.809  37.121  1.00 0.917           C  
ATOM   4422  C   PRO F 124      70.194  29.035  37.821  1.00 0.917           C  
ATOM   4423  O   PRO F 124      70.272  29.079  39.047  1.00 0.917           O  
ATOM   4424  CB  PRO F 124      67.801  28.953  37.057  1.00 0.917           C  
ATOM   4425  CG  PRO F 124      67.615  28.608  35.615  1.00   0.0           C  
ATOM   4426  CD  PRO F 124      68.209  29.752  34.863  1.00 0.001           C  
ATOM   4427  N   LEU F 125      71.044  28.347  37.057  1.00 0.917           N  
ATOM   4428  CA  LEU F 125      72.198  27.654  37.624  1.00 0.917           C  
ATOM   4429  C   LEU F 125      73.272  28.633  38.096  1.00 0.917           C  
ATOM   4430  O   LEU F 125      74.157  28.265  38.874  1.00 0.917           O  
ATOM   4431  CB  LEU F 125      72.801  26.687  36.609  1.00 0.917           C  
ATOM   4432  CG  LEU F 125      71.905  25.529  36.187  1.00 0.917           C  
ATOM   4433  CD1 LEU F 125      72.653  24.589  35.254  1.00 0.001           C  
ATOM   4434  CD2 LEU F 125      71.371  24.776  37.402  1.00 0.917           C  
ATOM   4435  N   CYS F 126      73.199  29.876  37.624  1.00 0.918           N  
ATOM   4436  CA  CYS F 126      74.098  30.918  38.108  1.00 0.985           C  
ATOM   4437  C   CYS F 126      73.721  31.303  39.533  1.00 0.997           C  
ATOM   4438  O   CYS F 126      73.201  32.389  39.785  1.00 0.997           O  
ATOM   4439  CB  CYS F 126      74.070  32.137  37.187  1.00 0.984           C  
ATOM   4440  SG  CYS F 126      75.098  31.966  35.711  1.00 0.984           S  
ATOM   4441  N   VAL F 127      73.981  30.382  40.454  1.00 0.917           N  
ATOM   4442  CA  VAL F 127      73.745  30.585  41.874  1.00  0.99           C  
ATOM   4443  C   VAL F 127      74.932  30.030  42.644  1.00  0.99           C  
ATOM   4444  O   VAL F 127      75.897  29.560  42.044  1.00  0.99           O  
ATOM   4445  CB  VAL F 127      72.442  29.902  42.349  1.00 0.917           C  
ATOM   4446  CG1 VAL F 127      71.225  30.636  41.812  1.00 0.917           C  
ATOM   4447  CG2 VAL F 127      72.425  28.435  41.932  1.00  0.99           C  
ATOM   4448  N   THR F 128      74.864  30.081  43.968  1.00  0.99           N  
ATOM   4449  CA  THR F 128      75.947  29.558  44.789  1.00 0.993           C  
ATOM   4450  C   THR F 128      76.012  28.041  44.723  1.00  0.99           C  
ATOM   4451  O   THR F 128      74.982  27.367  44.694  1.00  0.99           O  
ATOM   4452  CB  THR F 128      75.800  29.985  46.258  1.00 0.995           C  
ATOM   4453  CG2 THR F 128      76.533  31.287  46.507  1.00 0.997           C  
ATOM   4454  OG1 THR F 128      74.410  30.157  46.563  1.00 0.993           O  
ATOM   4455  N   LEU F 129      77.234  27.515  44.701  1.00 0.995           N  
ATOM   4456  CA  LEU F 129      77.464  26.079  44.703  1.00 0.999           C  
ATOM   4457  C   LEU F 129      78.367  25.680  45.864  1.00 0.999           C  
ATOM   4458  O   LEU F 129      79.505  26.139  45.950  1.00 0.997           O  
ATOM   4459  CB  LEU F 129      78.100  25.632  43.388  1.00 0.999           C  
ATOM   4460  CG  LEU F 129      77.484  26.120  42.082  1.00 0.999           C  
ATOM   4461  CD1 LEU F 129      78.388  25.750  40.920  1.00 0.989           C  
ATOM   4462  CD2 LEU F 129      76.096  25.534  41.893  1.00 0.999           C  
ATOM   4463  N   ILE F 130      77.870  24.832  46.759  1.00 0.999           N  
ATOM   4464  CA  ILE F 130      78.718  24.281  47.809  1.00 0.996           C  
ATOM   4465  C   ILE F 130      79.236  22.919  47.353  1.00 0.997           C  
ATOM   4466  O   ILE F 130      78.549  21.901  47.465  1.00 0.994           O  
ATOM   4467  CB  ILE F 130      77.979  24.163  49.162  1.00 0.999           C  
ATOM   4468  CG1 ILE F 130      76.551  23.653  48.967  1.00 0.999           C  
ATOM   4469  CG2 ILE F 130      77.940  25.510  49.864  1.00 0.996           C  
ATOM   4470  CD1 ILE F 130      75.841  23.315  50.264  1.00 0.999           C  
ATOM   4471  N   CYS F 131      80.457  22.917  46.821  1.00 0.997           N  
ATOM   4472  CA  CYS F 131      81.025  21.728  46.196  1.00 0.994           C  
ATOM   4473  C   CYS F 131      82.019  21.007  47.094  1.00 0.994           C  
ATOM   4474  O   CYS F 131      82.676  21.619  47.932  1.00 0.994           O  
ATOM   4475  CB  CYS F 131      81.703  22.102  44.875  1.00 0.994           C  
ATOM   4476  SG  CYS F 131      80.672  23.082  43.765  1.00 0.993           S  
ATOM   4477  N   THR F 132      82.120  19.697  46.896  1.00 0.997           N  
ATOM   4478  CA  THR F 132      83.020  18.837  47.654  1.00 0.997           C  
ATOM   4479  C   THR F 132      83.523  17.737  46.730  1.00 0.997           C  
ATOM   4480  O   THR F 132      82.788  17.309  45.840  1.00 0.997           O  
ATOM   4481  CB  THR F 132      82.316  18.210  48.880  1.00 0.997           C  
ATOM   4482  CG2 THR F 132      82.113  19.239  49.979  1.00 0.997           C  
ATOM   4483  OG1 THR F 132      81.039  17.693  48.478  1.00 0.997           O  
ATOM   4484  N   ASN F 133      84.760  17.279  46.917  1.00 0.998           N  
ATOM   4485  CA  ASN F 133      85.252  16.201  46.069  1.00 0.998           C  
ATOM   4486  C   ASN F 133      84.509  14.906  46.416  1.00 0.998           C  
ATOM   4487  O   ASN F 133      83.971  14.768  47.512  1.00 0.998           O  
ATOM   4488  CB  ASN F 133      86.780  16.019  46.165  1.00 0.999           C  
ATOM   4489  CG  ASN F 133      87.379  16.501  47.484  1.00 0.999           C  
ATOM   4490  ND2 ASN F 133      88.112  17.629  47.463  1.00 0.998           N  
ATOM   4491  OD1 ASN F 133      87.211  15.846  48.509  1.00 0.999           O  
ATOM   4492  N   VAL F 134      84.469  13.975  45.470  1.00 0.993           N  
ATOM   4493  CA  VAL F 134      83.456  12.919  45.476  1.00 0.993           C  
ATOM   4494  C   VAL F 134      83.759  11.675  46.331  1.00 0.993           C  
ATOM   4495  O   VAL F 134      82.890  11.214  47.072  1.00 0.993           O  
ATOM   4496  CB  VAL F 134      83.160  12.465  44.031  1.00 0.993           C  
ATOM   4497  CG1 VAL F 134      82.448  13.579  43.276  1.00 0.993           C  
ATOM   4498  CG2 VAL F 134      84.440  12.078  43.304  1.00 0.993           C  
ATOM   4499  N   THR F 135      84.965  11.117  46.226  1.00 0.996           N  
ATOM   4500  CA  THR F 135      85.305   9.897  46.962  1.00 0.996           C  
ATOM   4501  C   THR F 135      86.727   9.923  47.514  1.00 0.883           C  
ATOM   4502  O   THR F 135      87.638  10.465  46.888  1.00 0.883           O  
ATOM   4503  CB  THR F 135      85.152   8.635  46.083  1.00 0.883           C  
ATOM   4504  CG2 THR F 135      83.693   8.392  45.711  1.00 0.996           C  
ATOM   4505  OG1 THR F 135      85.930   8.785  44.888  1.00 0.883           O  
ATOM   4506  N   SER F 136      86.909   9.318  48.684  1.00 0.927           N  
ATOM   4507  CA  SER F 136      88.218   9.235  49.323  1.00 0.927           C  
ATOM   4508  C   SER F 136      89.124   8.249  48.598  1.00 0.927           C  
ATOM   4509  O   SER F 136      88.671   7.484  47.746  1.00 0.927           O  
ATOM   4510  CB  SER F 136      88.079   8.832  50.792  1.00 0.927           C  
ATOM   4511  OG  SER F 136      87.402   9.832  51.532  1.00 0.927           O  
ATOM   4512  N   ASN F 137      90.407   8.270  48.943  1.00 0.953           N  
ATOM   4513  CA  ASN F 137      91.386   7.416  48.288  1.00 0.919           C  
ATOM   4514  C   ASN F 137      92.415   6.866  49.267  1.00 0.919           C  
ATOM   4515  O   ASN F 137      92.417   7.219  50.448  1.00 0.919           O  
ATOM   4516  CB  ASN F 137      92.089   8.178  47.161  1.00 0.919           C  
ATOM   4517  CG  ASN F 137      92.722   9.477  47.632  1.00 0.919           C  
ATOM   4518  ND2 ASN F 137      93.721   9.950  46.894  1.00 0.919           N  
ATOM   4519  OD1 ASN F 137      92.313  10.051  48.641  1.00 0.953           O  
ATOM   4520  N   SER F 138      93.293   6.007  48.761  1.00 0.941           N  
ATOM   4521  CA  SER F 138      94.289   5.339  49.587  1.00 0.941           C  
ATOM   4522  C   SER F 138      95.716   5.747  49.217  1.00 0.941           C  
ATOM   4523  O   SER F 138      96.633   4.924  49.255  1.00 0.941           O  
ATOM   4524  CB  SER F 138      94.137   3.824  49.465  1.00 0.941           C  
ATOM   4525  OG  SER F 138      95.133   3.150  50.209  1.00 0.941           O  
ATOM   4526  N   THR F 138A     95.902   7.016  48.865  1.00 0.917           N  
ATOM   4527  CA  THR F 138A     97.216   7.530  48.481  1.00 0.917           C  
ATOM   4528  C   THR F 138A     98.179   7.577  49.664  1.00 0.922           C  
ATOM   4529  O   THR F 138A     97.957   8.311  50.624  1.00 0.922           O  
ATOM   4530  CB  THR F 138A     97.109   8.942  47.872  1.00 0.917           C  
ATOM   4531  CG2 THR F 138A     96.875   8.867  46.372  1.00 0.917           C  
ATOM   4532  OG1 THR F 138A     96.019   9.642  48.483  1.00 0.917           O  
ATOM   4533  N   ASN F 138B     99.251   6.790  49.587  1.00 0.914           N  
ATOM   4534  CA  ASN F 138B    100.258   6.771  50.645  1.00 0.914           C  
ATOM   4535  C   ASN F 138B    101.674   6.552  50.101  1.00 0.914           C  
ATOM   4536  O   ASN F 138B    102.031   7.103  49.057  1.00 0.914           O  
ATOM   4537  CB  ASN F 138B     99.913   5.701  51.688  1.00 0.914           C  
ATOM   4538  CG  ASN F 138B     99.643   4.339  51.071  1.00 0.906           C  
ATOM   4539  ND2 ASN F 138B     99.653   3.302  51.899  1.00 0.906           N  
ATOM   4540  OD1 ASN F 138B     99.419   4.223  49.865  1.00 0.906           O  
ATOM   4541  N   SER F 138C    102.461   5.757  50.835  1.00 0.858           N  
ATOM   4542  CA  SER F 138C    103.859   5.407  50.525  1.00 0.858           C  
ATOM   4543  C   SER F 138C    104.837   6.559  50.789  1.00 0.869           C  
ATOM   4544  O   SER F 138C    104.450   7.609  51.302  1.00 0.892           O  
ATOM   4545  CB  SER F 138C    104.002   4.925  49.074  1.00 0.858           C  
ATOM   4546  OG  SER F 138C    103.020   3.955  48.751  1.00 0.858           O  
ATOM   4547  N   THR F 138D    106.105   6.339  50.442  1.00 0.834           N  
ATOM   4548  CA  THR F 138D    107.193   7.302  50.656  1.00 0.834           C  
ATOM   4549  C   THR F 138D    106.907   8.635  49.933  1.00 0.873           C  
ATOM   4550  O   THR F 138D    106.262   8.633  48.882  1.00 0.873           O  
ATOM   4551  CB  THR F 138D    108.548   6.685  50.181  1.00 0.834           C  
ATOM   4552  CG2 THR F 138D    108.643   6.646  48.661  1.00 0.816           C  
ATOM   4553  OG1 THR F 138D    109.658   7.415  50.722  1.00 0.834           O  
ATOM   4554  N   ASN F 138E    107.348   9.770  50.485  1.00 0.872           N  
ATOM   4555  CA  ASN F 138E    108.130   9.845  51.721  1.00 0.872           C  
ATOM   4556  C   ASN F 138E    107.281  10.042  52.976  1.00 0.897           C  
ATOM   4557  O   ASN F 138E    107.139   9.121  53.781  1.00 0.872           O  
ATOM   4558  CB  ASN F 138E    109.160  10.973  51.624  1.00 0.872           C  
ATOM   4559  CG  ASN F 138E    110.235  10.697  50.590  1.00 0.872           C  
ATOM   4560  ND2 ASN F 138E    110.218  11.453  49.499  1.00 0.872           N  
ATOM   4561  OD1 ASN F 138E    111.079   9.819  50.775  1.00 0.872           O  
ATOM   4562  N   GLY F 138F    106.740  11.245  53.154  1.00 0.925           N  
ATOM   4563  CA  GLY F 138F    105.844  11.508  54.270  1.00 0.925           C  
ATOM   4564  C   GLY F 138F    105.959  12.857  54.962  1.00 0.937           C  
ATOM   4565  O   GLY F 138F    104.961  13.389  55.450  1.00 0.937           O  
ATOM   4566  N   VAL F 139     107.168  13.413  55.018  1.00   0.9           N  
ATOM   4567  CA  VAL F 139     107.402  14.654  55.756  1.00 0.869           C  
ATOM   4568  C   VAL F 139     106.650  15.850  55.158  1.00 0.869           C  
ATOM   4569  O   VAL F 139     106.262  16.767  55.882  1.00 0.845           O  
ATOM   4570  CB  VAL F 139     108.906  14.990  55.829  1.00 0.869           C  
ATOM   4571  CG1 VAL F 139     109.634  13.970  56.691  1.00 0.869           C  
ATOM   4572  CG2 VAL F 139     109.521  15.056  54.437  1.00 0.869           C  
ATOM   4573  N   THR F 140     106.441  15.832  53.844  1.00 0.847           N  
ATOM   4574  CA  THR F 140     105.718  16.905  53.170  1.00 0.821           C  
ATOM   4575  C   THR F 140     104.220  16.797  53.446  1.00 0.821           C  
ATOM   4576  O   THR F 140     103.761  15.800  54.008  1.00 0.847           O  
ATOM   4577  CB  THR F 140     105.974  16.890  51.653  1.00 0.847           C  
ATOM   4578  CG2 THR F 140     107.418  17.265  51.354  1.00 0.847           C  
ATOM   4579  OG1 THR F 140     105.715  15.580  51.134  1.00 0.847           O  
ATOM   4580  N   ASN F 141     103.460  17.814  53.053  1.00 0.804           N  
ATOM   4581  CA  ASN F 141     102.050  17.878  53.421  1.00 0.782           C  
ATOM   4582  C   ASN F 141     101.085  18.144  52.259  1.00 0.782           C  
ATOM   4583  O   ASN F 141     100.263  17.287  51.933  1.00 0.782           O  
ATOM   4584  CB  ASN F 141     101.856  18.940  54.505  1.00 0.782           C  
ATOM   4585  CG  ASN F 141     102.601  18.610  55.788  1.00 0.782           C  
ATOM   4586  ND2 ASN F 141     103.057  19.638  56.493  1.00 0.782           N  
ATOM   4587  OD1 ASN F 141     102.770  17.441  56.137  1.00 0.782           O  
ATOM   4588  N   ASN F 142     101.172  19.323  51.644  1.00 0.752           N  
ATOM   4589  CA  ASN F 142     100.221  19.695  50.594  1.00 0.722           C  
ATOM   4590  C   ASN F 142     100.800  19.619  49.183  1.00 0.722           C  
ATOM   4591  O   ASN F 142     101.854  20.189  48.898  1.00 0.722           O  
ATOM   4592  CB  ASN F 142      99.673  21.105  50.845  1.00 0.722           C  
ATOM   4593  CG  ASN F 142     100.760  22.112  51.152  1.00 0.722           C  
ATOM   4594  ND2 ASN F 142     100.997  22.344  52.436  1.00 0.722           N  
ATOM   4595  OD1 ASN F 142     101.378  22.676  50.247  1.00 0.722           O  
ATOM   4596  N   SER F 143     100.093  18.916  48.305  1.00 0.729           N  
ATOM   4597  CA  SER F 143     100.521  18.739  46.920  1.00 0.729           C  
ATOM   4598  C   SER F 143      99.637  19.538  45.971  1.00 0.729           C  
ATOM   4599  O   SER F 143      98.468  19.794  46.265  1.00 0.729           O  
ATOM   4600  CB  SER F 143     100.500  17.260  46.534  1.00 0.729           C  
ATOM   4601  OG  SER F 143     100.877  17.078  45.179  1.00 0.729           O  
ATOM   4602  N   THR F 144     100.202  19.929  44.831  1.00 0.617           N  
ATOM   4603  CA  THR F 144      99.464  20.695  43.831  1.00 0.618           C  
ATOM   4604  C   THR F 144      99.942  20.365  42.418  1.00 0.618           C  
ATOM   4605  O   THR F 144     101.130  20.484  42.106  1.00 0.618           O  
ATOM   4606  CB  THR F 144      99.595  22.212  44.075  1.00 0.617           C  
ATOM   4607  CG2 THR F 144      98.819  22.995  43.023  1.00 0.617           C  
ATOM   4608  OG1 THR F 144      99.086  22.536  45.375  1.00 0.617           O  
ATOM   4610  N   VAL F 148      99.006  19.945  41.571  1.00 0.511           N  
ATOM   4611  CA  VAL F 148      99.306  19.570  40.192  1.00 0.511           C  
ATOM   4612  C   VAL F 148      98.225  20.079  39.242  1.00 0.512           C  
ATOM   4613  O   VAL F 148      97.037  19.822  39.441  1.00 0.512           O  
ATOM   4614  CB  VAL F 148      99.443  18.041  40.044  1.00 0.512           C  
ATOM   4615  CG1 VAL F 148      99.446  17.642  38.581  1.00 0.512           C  
ATOM   4616  CG2 VAL F 148     100.706  17.548  40.738  1.00 0.511           C  
ATOM   4617  N   ASP F 149      98.642  20.803  38.207  1.00 0.386           N  
ATOM   4618  CA  ASP F 149      97.705  21.405  37.264  1.00 0.386           C  
ATOM   4619  C   ASP F 149      97.068  20.377  36.327  1.00 0.386           C  
ATOM   4620  O   ASP F 149      95.968  20.592  35.819  1.00 0.386           O  
ATOM   4621  CB  ASP F 149      98.404  22.487  36.440  1.00 0.386           C  
ATOM   4622  CG  ASP F 149      97.440  23.283  35.582  1.00 0.386           C  
ATOM   4623  OD1 ASP F 149      96.336  23.605  36.070  1.00 0.386           O  
ATOM   4624  OD2 ASP F 149      97.781  23.583  34.418  1.00 0.386           O1-
ATOM   4625  N   TYR F 150      97.761  19.265  36.099  1.00 0.907           N  
ATOM   4626  CA  TYR F 150      97.280  18.237  35.176  1.00 0.907           C  
ATOM   4627  C   TYR F 150      96.676  17.055  35.933  1.00 0.907           C  
ATOM   4628  O   TYR F 150      97.344  16.057  36.193  1.00 0.907           O  
ATOM   4629  CB  TYR F 150      98.411  17.769  34.243  1.00 0.907           C  
ATOM   4630  CG  TYR F 150      99.795  17.788  34.866  1.00 0.907           C  
ATOM   4631  CD1 TYR F 150     100.548  18.957  34.901  1.00 0.907           C  
ATOM   4632  CD2 TYR F 150     100.353  16.635  35.405  1.00 0.907           C  
ATOM   4633  CE1 TYR F 150     101.809  18.980  35.470  1.00 0.326           C  
ATOM   4634  CE2 TYR F 150     101.617  16.651  35.976  1.00 0.326           C  
ATOM   4635  CZ  TYR F 150     102.340  17.827  36.005  1.00 0.326           C  
ATOM   4636  OH  TYR F 150     103.597  17.854  36.568  1.00 0.326           O  
ATOM   4637  N   ARG F 151      95.404  17.193  36.290  1.00 0.315           N  
ATOM   4638  CA  ARG F 151      94.660  16.137  36.963  1.00 0.315           C  
ATOM   4639  C   ARG F 151      93.166  16.363  36.762  1.00 0.219           C  
ATOM   4640  O   ARG F 151      92.557  17.185  37.445  1.00 0.219           O  
ATOM   4641  CB  ARG F 151      95.006  16.087  38.456  1.00 0.315           C  
ATOM   4642  CG  ARG F 151      94.416  14.889  39.185  1.00 0.315           C  
ATOM   4643  CD  ARG F 151      94.940  14.775  40.611  1.00 0.365           C  
ATOM   4644  NE  ARG F 151      94.169  15.580  41.557  1.00 0.365           N  
ATOM   4645  CZ  ARG F 151      94.357  15.566  42.874  1.00 0.472           C  
ATOM   4646  NH1 ARG F 151      95.292  14.791  43.407  1.00 0.623           N1+
ATOM   4647  NH2 ARG F 151      93.609  16.327  43.662  1.00 0.472           N  
ATOM   4648  N   GLU F 152      92.585  15.643  35.807  1.00 0.209           N  
ATOM   4649  CA  GLU F 152      91.165  15.777  35.512  1.00 0.165           C  
ATOM   4650  C   GLU F 152      90.324  15.268  36.669  1.00 0.165           C  
ATOM   4651  O   GLU F 152      90.376  14.082  36.999  1.00 0.165           O  
ATOM   4652  CB  GLU F 152      90.800  15.021  34.237  1.00 0.166           C  
ATOM   4653  CG  GLU F 152      89.339  15.162  33.860  1.00 0.166           C  
ATOM   4654  CD  GLU F 152      88.855  14.034  32.977  1.00 0.167           C  
ATOM   4655  OE1 GLU F 152      89.561  13.009  32.880  1.00 0.167           O  
ATOM   4656  OE2 GLU F 152      87.764  14.173  32.384  1.00 0.167           O1-
ATOM   4657  N   GLN F 153      89.547  16.152  37.283  1.00 0.313           N  
ATOM   4658  CA  GLN F 153      88.772  15.748  38.444  1.00 0.233           C  
ATOM   4659  C   GLN F 153      87.411  16.422  38.535  1.00 0.974           C  
ATOM   4660  O   GLN F 153      87.235  17.575  38.147  1.00 0.974           O  
ATOM   4661  CB  GLN F 153      89.563  16.016  39.722  1.00 0.233           C  
ATOM   4662  CG  GLN F 153      89.142  15.137  40.885  1.00 0.981           C  
ATOM   4663  CD  GLN F 153      90.276  14.889  41.854  1.00 0.796           C  
ATOM   4664  NE2 GLN F 153      89.974  14.924  43.146  1.00 0.801           N  
ATOM   4665  OE1 GLN F 153      91.416  14.667  41.444  1.00 0.684           O  
ATOM   4666  N   LEU F 154      86.458  15.670  39.071  1.00  0.98           N  
ATOM   4667  CA  LEU F 154      85.078  16.102  39.196  1.00  0.98           C  
ATOM   4668  C   LEU F 154      84.819  16.626  40.604  1.00  0.98           C  
ATOM   4669  O   LEU F 154      85.614  16.393  41.514  1.00  0.98           O  
ATOM   4670  CB  LEU F 154      84.147  14.933  38.873  1.00 0.981           C  
ATOM   4671  CG  LEU F 154      82.796  15.163  38.199  1.00 0.974           C  
ATOM   4672  CD1 LEU F 154      82.975  15.837  36.859  1.00 0.974           C  
ATOM   4673  CD2 LEU F 154      82.097  13.831  38.022  1.00 0.974           C  
ATOM   4674  N   LYS F 155      83.708  17.337  40.775  1.00 0.981           N  
ATOM   4675  CA  LYS F 155      83.269  17.796  42.089  1.00 0.997           C  
ATOM   4676  C   LYS F 155      81.833  17.351  42.340  1.00 0.997           C  
ATOM   4677  O   LYS F 155      81.166  16.875  41.428  1.00 0.981           O  
ATOM   4678  CB  LYS F 155      83.380  19.318  42.200  1.00 0.993           C  
ATOM   4679  CG  LYS F 155      84.745  19.830  42.632  1.00 0.993           C  
ATOM   4680  CD  LYS F 155      84.926  19.699  44.136  1.00 0.993           C  
ATOM   4681  CE  LYS F 155      85.687  20.885  44.709  1.00 0.993           C  
ATOM   4682  NZ  LYS F 155      85.770  20.836  46.195  1.00 0.994           N1+
ATOM   4683  N   ASN F 156      81.363  17.499  43.574  1.00 0.997           N  
ATOM   4684  CA  ASN F 156      79.972  17.196  43.898  1.00 0.997           C  
ATOM   4685  C   ASN F 156      79.275  18.446  44.408  1.00 0.993           C  
ATOM   4686  O   ASN F 156      79.143  18.648  45.612  1.00 0.993           O  
ATOM   4687  CB  ASN F 156      79.880  16.065  44.929  1.00 0.997           C  
ATOM   4688  CG  ASN F 156      78.457  15.557  45.118  1.00 0.997           C  
ATOM   4689  ND2 ASN F 156      78.292  14.569  45.996  1.00 0.997           N  
ATOM   4690  OD1 ASN F 156      77.521  16.041  44.478  1.00 0.993           O  
ATOM   4691  N   CYS F 157      78.833  19.283  43.473  1.00 0.993           N  
ATOM   4692  CA  CYS F 157      78.273  20.587  43.804  1.00 0.993           C  
ATOM   4693  C   CYS F 157      76.803  20.517  44.200  1.00   1.0           C  
ATOM   4694  O   CYS F 157      76.027  19.759  43.622  1.00 0.999           O  
ATOM   4695  CB  CYS F 157      78.449  21.545  42.623  1.00 0.993           C  
ATOM   4696  SG  CYS F 157      80.171  21.885  42.204  1.00 0.993           S  
ATOM   4697  N   SER F 158      76.430  21.324  45.188  1.00 0.999           N  
ATOM   4698  CA  SER F 158      75.056  21.379  45.672  1.00 0.999           C  
ATOM   4699  C   SER F 158      74.492  22.792  45.557  1.00 0.999           C  
ATOM   4700  O   SER F 158      75.226  23.766  45.699  1.00 0.999           O  
ATOM   4701  CB  SER F 158      74.982  20.900  47.120  1.00 0.999           C  
ATOM   4702  OG  SER F 158      73.766  21.309  47.715  1.00 0.999           O  
ATOM   4703  N   PHE F 159      73.187  22.894  45.317  1.00 0.999           N  
ATOM   4704  CA  PHE F 159      72.566  24.188  45.040  1.00  0.99           C  
ATOM   4705  C   PHE F 159      71.045  24.166  45.175  1.00  0.99           C  
ATOM   4706  O   PHE F 159      70.416  23.112  45.096  1.00  0.99           O  
ATOM   4707  CB  PHE F 159      72.941  24.648  43.630  1.00  0.99           C  
ATOM   4708  CG  PHE F 159      72.592  23.655  42.558  1.00 0.999           C  
ATOM   4709  CD1 PHE F 159      73.493  22.668  42.192  1.00 0.999           C  
ATOM   4710  CD2 PHE F 159      71.361  23.699  41.922  1.00  0.99           C  
ATOM   4711  CE1 PHE F 159      73.177  21.747  41.212  1.00 0.999           C  
ATOM   4712  CE2 PHE F 159      71.038  22.781  40.940  1.00 0.918           C  
ATOM   4713  CZ  PHE F 159      71.947  21.806  40.584  1.00 0.996           C  
ATOM   4714  N   ASN F 160      70.465  25.347  45.366  1.00  0.99           N  
ATOM   4715  CA  ASN F 160      69.015  25.507  45.381  1.00 0.918           C  
ATOM   4716  C   ASN F 160      68.521  26.077  44.064  1.00 0.918           C  
ATOM   4717  O   ASN F 160      69.033  27.095  43.600  1.00 0.918           O  
ATOM   4718  CB  ASN F 160      68.577  26.425  46.518  1.00 0.918           C  
ATOM   4719  CG  ASN F 160      68.784  25.822  47.887  1.00 0.918           C  
ATOM   4720  ND2 ASN F 160      69.362  26.610  48.783  1.00  0.99           N  
ATOM   4721  OD1 ASN F 160      68.427  24.673  48.139  1.00 0.918           O  
ATOM   4722  N   ILE F 161      67.521  25.440  43.461  1.00 0.919           N  
ATOM   4723  CA  ILE F 161      66.931  25.963  42.233  1.00 0.919           C  
ATOM   4724  C   ILE F 161      65.412  26.004  42.323  1.00 0.919           C  
ATOM   4725  O   ILE F 161      64.802  25.237  43.066  1.00 0.919           O  
ATOM   4726  CB  ILE F 161      67.340  25.140  40.993  1.00 0.919           C  
ATOM   4727  CG1 ILE F 161      67.352  23.641  41.301  1.00 0.919           C  
ATOM   4728  CG2 ILE F 161      68.702  25.592  40.486  1.00 0.919           C  
ATOM   4729  CD1 ILE F 161      66.007  22.950  41.123  1.00 0.919           C  
ATOM   4730  N   THR F 162      64.812  26.900  41.546  1.00 0.919           N  
ATOM   4731  CA  THR F 162      63.375  27.128  41.587  1.00 0.919           C  
ATOM   4732  C   THR F 162      62.584  25.936  41.069  1.00 0.919           C  
ATOM   4733  O   THR F 162      62.986  25.271  40.118  1.00 0.919           O  
ATOM   4734  CB  THR F 162      62.991  28.380  40.774  1.00 0.918           C  
ATOM   4735  CG2 THR F 162      63.570  28.304  39.371  1.00 0.918           C  
ATOM   4736  OG1 THR F 162      61.563  28.479  40.691  1.00 0.918           O  
ATOM   4737  N   THR F 163      61.454  25.669  41.712  1.00 0.918           N  
ATOM   4738  CA  THR F 163      60.565  24.604  41.277  1.00 0.996           C  
ATOM   4739  C   THR F 163      59.573  25.148  40.253  1.00 0.983           C  
ATOM   4740  O   THR F 163      59.807  26.205  39.664  1.00 0.983           O  
ATOM   4741  CB  THR F 163      59.815  23.977  42.464  1.00 0.996           C  
ATOM   4742  CG2 THR F 163      59.056  25.043  43.236  1.00 0.983           C  
ATOM   4743  OG1 THR F 163      58.894  22.990  41.982  1.00 0.983           O  
ATOM   4744  N   GLU F 164      58.469  24.433  40.045  1.00 0.983           N  
ATOM   4745  CA  GLU F 164      57.464  24.839  39.062  1.00 0.984           C  
ATOM   4746  C   GLU F 164      56.929  26.241  39.343  1.00 0.984           C  
ATOM   4747  O   GLU F 164      56.550  26.967  38.424  1.00 0.984           O  
ATOM   4748  CB  GLU F 164      56.303  23.836  39.023  1.00 0.984           C  
ATOM   4749  CG  GLU F 164      55.452  23.772  40.291  1.00 0.984           C  
ATOM   4750  CD  GLU F 164      55.949  22.740  41.288  1.00 0.986           C  
ATOM   4751  OE1 GLU F 164      56.828  21.932  40.923  1.00 0.983           O  
ATOM   4752  OE2 GLU F 164      55.455  22.734  42.438  1.00 0.989           O1-
ATOM   4753  N   ILE F 165      56.911  26.621  40.616  1.00 0.985           N  
ATOM   4754  CA  ILE F 165      56.412  27.927  41.015  1.00 0.983           C  
ATOM   4755  C   ILE F 165      57.549  28.828  41.470  1.00 0.984           C  
ATOM   4756  O   ILE F 165      58.485  28.383  42.137  1.00 0.003           O  
ATOM   4757  CB  ILE F 165      55.375  27.816  42.142  1.00 0.983           C  
ATOM   4758  CG1 ILE F 165      55.858  26.835  43.212  1.00 0.987           C  
ATOM   4759  CG2 ILE F 165      54.030  27.373  41.587  1.00 0.985           C  
ATOM   4760  CD1 ILE F 165      54.873  26.617  44.327  1.00 0.204           C  
ATOM   4761  N   ARG F 166      57.452  30.101  41.103  1.00 0.003           N  
ATOM   4762  CA  ARG F 166      58.455  31.102  41.432  1.00 0.003           C  
ATOM   4763  C   ARG F 166      58.716  31.210  42.929  1.00 0.002           C  
ATOM   4764  O   ARG F 166      59.839  31.474  43.353  1.00 0.002           O  
ATOM   4765  CB  ARG F 166      58.020  32.468  40.899  1.00 0.917           C  
ATOM   4766  CG  ARG F 166      57.922  32.540  39.392  1.00 0.003           C  
ATOM   4767  CD  ARG F 166      59.049  33.375  38.816  1.00 0.002           C  
ATOM   4768  NE  ARG F 166      59.386  32.969  37.455  1.00 0.002           N  
ATOM   4769  CZ  ARG F 166      58.848  33.493  36.357  1.00 0.002           C  
ATOM   4770  NH1 ARG F 166      57.936  34.456  36.444  1.00 0.002           N1+
ATOM   4771  NH2 ARG F 166      59.226  33.053  35.164  1.00 0.002           N  
ATOM   4772  N   ASP F 167      57.670  31.002  43.720  1.00 0.918           N  
ATOM   4773  CA  ASP F 167      57.737  31.262  45.154  1.00 0.918           C  
ATOM   4774  C   ASP F 167      58.484  30.192  45.945  1.00 0.002           C  
ATOM   4775  O   ASP F 167      58.772  30.389  47.122  1.00 0.002           O  
ATOM   4776  CB  ASP F 167      56.323  31.414  45.720  1.00 0.918           C  
ATOM   4777  CG  ASP F 167      55.465  30.188  45.483  1.00 0.928           C  
ATOM   4778  OD1 ASP F 167      55.634  29.189  46.216  1.00 0.928           O  
ATOM   4779  OD2 ASP F 167      54.618  30.227  44.569  1.00  0.99           O1-
ATOM   4780  N   LYS F 168      58.789  29.061  45.317  1.00 0.002           N  
ATOM   4781  CA  LYS F 168      59.443  27.967  46.030  1.00 0.917           C  
ATOM   4782  C   LYS F 168      60.651  27.445  45.264  1.00 0.918           C  
ATOM   4783  O   LYS F 168      60.772  27.665  44.061  1.00 0.918           O  
ATOM   4784  CB  LYS F 168      58.450  26.831  46.289  1.00 0.135           C  
ATOM   4785  CG  LYS F 168      58.706  26.079  47.577  1.00 0.252           C  
ATOM   4786  CD  LYS F 168      58.374  26.953  48.770  1.00 0.288           C  
ATOM   4787  CE  LYS F 168      59.062  26.460  50.026  1.00 0.287           C  
ATOM   4788  NZ  LYS F 168      60.540  26.593  49.914  1.00 0.933           N1+
ATOM   4789  N   GLN F 169      61.544  26.754  45.968  1.00 0.918           N  
ATOM   4790  CA  GLN F 169      62.742  26.204  45.347  1.00 0.918           C  
ATOM   4791  C   GLN F 169      63.261  25.021  46.151  1.00 0.918           C  
ATOM   4792  O   GLN F 169      62.925  24.870  47.325  1.00 0.918           O  
ATOM   4793  CB  GLN F 169      63.825  27.276  45.214  1.00 0.918           C  
ATOM   4794  CG  GLN F 169      64.401  27.756  46.529  1.00 0.918           C  
ATOM   4795  CD  GLN F 169      65.484  28.794  46.325  1.00 0.918           C  
ATOM   4796  NE2 GLN F 169      66.186  29.138  47.396  1.00 0.918           N  
ATOM   4797  OE1 GLN F 169      65.688  29.279  45.210  1.00 0.918           O  
ATOM   4798  N   ARG F 170      64.083  24.188  45.515  1.00 0.918           N  
ATOM   4799  CA  ARG F 170      64.553  22.948  46.127  1.00 0.918           C  
ATOM   4800  C   ARG F 170      66.046  22.709  45.922  1.00 0.918           C  
ATOM   4801  O   ARG F 170      66.655  23.232  44.988  1.00 0.918           O  
ATOM   4802  CB  ARG F 170      63.767  21.758  45.574  1.00 0.918           C  
ATOM   4803  CG  ARG F 170      64.107  21.396  44.138  1.00 0.918           C  
ATOM   4804  CD  ARG F 170      63.159  20.335  43.611  1.00 0.918           C  
ATOM   4805  NE  ARG F 170      63.674  19.697  42.403  1.00 0.918           N  
ATOM   4806  CZ  ARG F 170      63.493  20.166  41.173  1.00 0.918           C  
ATOM   4807  NH1 ARG F 170      62.810  21.287  40.979  1.00 0.918           N1+
ATOM   4808  NH2 ARG F 170      63.998  19.516  40.134  1.00 0.918           N  
ATOM   4809  N   LYS F 171      66.622  21.893  46.797  1.00 0.918           N  
ATOM   4810  CA  LYS F 171      68.053  21.630  46.781  1.00 0.918           C  
ATOM   4811  C   LYS F 171      68.411  20.449  45.889  1.00 0.918           C  
ATOM   4812  O   LYS F 171      67.921  19.337  46.083  1.00 0.918           O  
ATOM   4813  CB  LYS F 171      68.555  21.381  48.202  1.00 0.918           C  
ATOM   4814  CG  LYS F 171      70.050  21.546  48.369  1.00  0.99           C  
ATOM   4815  CD  LYS F 171      70.381  21.956  49.792  1.00  0.99           C  
ATOM   4816  CE  LYS F 171      71.842  22.344  49.937  1.00  0.99           C  
ATOM   4817  NZ  LYS F 171      72.242  23.401  48.965  1.00  0.99           N1+
ATOM   4818  N   GLU F 172      69.273  20.700  44.911  1.00 0.918           N  
ATOM   4819  CA  GLU F 172      69.730  19.650  44.015  1.00 0.918           C  
ATOM   4820  C   GLU F 172      71.232  19.488  44.138  1.00 0.999           C  
ATOM   4821  O   GLU F 172      71.911  20.373  44.657  1.00 0.999           O  
ATOM   4822  CB  GLU F 172      69.357  19.969  42.568  1.00 0.918           C  
ATOM   4823  CG  GLU F 172      67.876  20.182  42.342  1.00 0.918           C  
ATOM   4824  CD  GLU F 172      67.085  18.894  42.402  1.00 0.918           C  
ATOM   4825  OE1 GLU F 172      67.338  18.002  41.566  1.00 0.918           O  
ATOM   4826  OE2 GLU F 172      66.211  18.775  43.287  1.00 0.918           O1-
ATOM   4827  N   TYR F 173      71.745  18.357  43.665  1.00 0.996           N  
ATOM   4828  CA  TYR F 173      73.185  18.156  43.574  1.00 0.999           C  
ATOM   4829  C   TYR F 173      73.560  17.673  42.176  1.00 0.996           C  
ATOM   4830  O   TYR F 173      72.819  16.919  41.544  1.00 0.968           O  
ATOM   4831  CB  TYR F 173      73.682  17.165  44.640  1.00 0.999           C  
ATOM   4832  CG  TYR F 173      73.350  15.711  44.365  1.00 0.968           C  
ATOM   4833  CD1 TYR F 173      74.196  14.916  43.598  1.00 0.969           C  
ATOM   4834  CD2 TYR F 173      72.199  15.131  44.885  1.00 0.968           C  
ATOM   4835  CE1 TYR F 173      73.897  13.588  43.343  1.00 0.968           C  
ATOM   4836  CE2 TYR F 173      71.895  13.802  44.638  1.00 0.968           C  
ATOM   4837  CZ  TYR F 173      72.746  13.036  43.867  1.00 0.967           C  
ATOM   4838  OH  TYR F 173      72.446  11.717  43.619  1.00 0.967           O  
ATOM   4839  N   ALA F 174      74.711  18.118  41.694  1.00 0.989           N  
ATOM   4840  CA  ALA F 174      75.217  17.677  40.407  1.00 0.967           C  
ATOM   4841  C   ALA F 174      76.720  17.515  40.484  1.00 0.969           C  
ATOM   4842  O   ALA F 174      77.365  18.033  41.394  1.00 0.993           O  
ATOM   4843  CB  ALA F 174      74.841  18.656  39.314  1.00 0.967           C  
ATOM   4844  N   LEU F 175      77.273  16.790  39.526  1.00 0.968           N  
ATOM   4845  CA  LEU F 175      78.706  16.572  39.493  1.00 0.975           C  
ATOM   4846  C   LEU F 175      79.307  17.411  38.381  1.00 0.973           C  
ATOM   4847  O   LEU F 175      78.979  17.237  37.212  1.00 0.968           O  
ATOM   4848  CB  LEU F 175      79.022  15.088  39.299  1.00 0.975           C  
ATOM   4849  CG  LEU F 175      79.144  14.206  40.545  1.00 0.981           C  
ATOM   4850  CD1 LEU F 175      77.986  14.413  41.507  1.00 0.975           C  
ATOM   4851  CD2 LEU F 175      79.226  12.748  40.136  1.00  0.98           C  
ATOM   4852  N   PHE F 176      80.182  18.339  38.749  1.00 0.974           N  
ATOM   4853  CA  PHE F 176      80.732  19.271  37.777  1.00 0.972           C  
ATOM   4854  C   PHE F 176      82.240  19.160  37.675  1.00 0.972           C  
ATOM   4855  O   PHE F 176      82.934  19.048  38.686  1.00 0.974           O  
ATOM   4856  CB  PHE F 176      80.338  20.704  38.136  1.00 0.967           C  
ATOM   4857  CG  PHE F 176      78.877  20.997  37.953  1.00 0.967           C  
ATOM   4858  CD1 PHE F 176      78.167  20.414  36.913  1.00 0.967           C  
ATOM   4859  CD2 PHE F 176      78.212  21.848  38.817  1.00 0.989           C  
ATOM   4860  CE1 PHE F 176      76.823  20.680  36.741  1.00 0.967           C  
ATOM   4861  CE2 PHE F 176      76.867  22.118  38.650  1.00 0.989           C  
ATOM   4862  CZ  PHE F 176      76.172  21.533  37.610  1.00 0.967           C  
ATOM   4863  N   TYR F 177      82.743  19.185  36.443  1.00 0.967           N  
ATOM   4864  CA  TYR F 177      84.179  19.204  36.203  1.00 0.967           C  
ATOM   4865  C   TYR F 177      84.757  20.471  36.809  1.00 0.967           C  
ATOM   4866  O   TYR F 177      84.227  21.561  36.595  1.00 0.967           O  
ATOM   4867  CB  TYR F 177      84.486  19.120  34.706  1.00 0.001           C  
ATOM   4868  CG  TYR F 177      84.166  17.767  34.113  1.00 0.001           C  
ATOM   4869  CD1 TYR F 177      85.069  16.715  34.210  1.00 0.003           C  
ATOM   4870  CD2 TYR F 177      82.958  17.539  33.468  1.00 0.001           C  
ATOM   4871  CE1 TYR F 177      84.778  15.472  33.678  1.00 0.012           C  
ATOM   4872  CE2 TYR F 177      82.658  16.301  32.930  1.00 0.011           C  
ATOM   4873  CZ  TYR F 177      83.571  15.271  33.038  1.00 0.012           C  
ATOM   4874  OH  TYR F 177      83.274  14.040  32.502  1.00 0.949           O  
ATOM   4875  N   ARG F 178      85.830  20.314  37.580  1.00 0.972           N  
ATOM   4876  CA  ARG F 178      86.443  21.418  38.312  1.00 0.972           C  
ATOM   4877  C   ARG F 178      86.721  22.622  37.418  1.00 0.002           C  
ATOM   4878  O   ARG F 178      86.616  23.768  37.855  1.00 0.002           O  
ATOM   4879  CB  ARG F 178      87.737  20.949  38.985  1.00 0.972           C  
ATOM   4880  CG  ARG F 178      88.553  22.063  39.630  1.00 0.298           C  
ATOM   4881  CD  ARG F 178      87.762  22.807  40.696  1.00 0.191           C  
ATOM   4882  NE  ARG F 178      88.515  23.932  41.245  1.00 0.193           N  
ATOM   4883  CZ  ARG F 178      88.472  25.169  40.762  1.00 0.002           C  
ATOM   4884  NH1 ARG F 178      87.710  25.447  39.713  1.00 0.002           N1+
ATOM   4885  NH2 ARG F 178      89.191  26.129  41.327  1.00 0.001           N  
ATOM   4886  N   LEU F 179      87.063  22.351  36.164  1.00 0.003           N  
ATOM   4887  CA  LEU F 179      87.306  23.406  35.191  1.00 0.001           C  
ATOM   4888  C   LEU F 179      86.084  24.308  35.028  1.00 0.002           C  
ATOM   4889  O   LEU F 179      86.213  25.529  34.938  1.00 0.003           O  
ATOM   4890  CB  LEU F 179      87.697  22.806  33.839  1.00 0.001           C  
ATOM   4891  CG  LEU F 179      88.887  21.843  33.834  1.00 0.158           C  
ATOM   4892  CD1 LEU F 179      88.439  20.402  33.592  1.00 0.021           C  
ATOM   4893  CD2 LEU F 179      89.922  22.276  32.803  1.00 0.158           C  
ATOM   4894  N   ASP F 180      84.899  23.704  35.016  1.00 0.002           N  
ATOM   4895  CA  ASP F 180      83.659  24.432  34.756  1.00 0.002           C  
ATOM   4896  C   ASP F 180      83.182  25.276  35.933  1.00 0.003           C  
ATOM   4897  O   ASP F 180      82.258  26.081  35.789  1.00 0.003           O  
ATOM   4898  CB  ASP F 180      82.555  23.456  34.350  1.00 0.002           C  
ATOM   4899  CG  ASP F 180      82.786  22.855  32.983  1.00 0.002           C  
ATOM   4900  OD1 ASP F 180      83.570  23.446  32.212  1.00 0.002           O  
ATOM   4901  OD2 ASP F 180      82.188  21.802  32.678  1.00   0.0           O1-
ATOM   4902  N   ILE F 181      83.799  25.097  37.096  1.00 0.003           N  
ATOM   4903  CA  ILE F 181      83.438  25.902  38.255  1.00 0.006           C  
ATOM   4904  C   ILE F 181      84.595  26.785  38.706  1.00 0.006           C  
ATOM   4905  O   ILE F 181      85.744  26.569  38.324  1.00 0.003           O  
ATOM   4906  CB  ILE F 181      82.981  25.030  39.433  1.00 0.989           C  
ATOM   4907  CG1 ILE F 181      84.115  24.116  39.894  1.00  0.99           C  
ATOM   4908  CG2 ILE F 181      81.757  24.216  39.046  1.00 0.989           C  
ATOM   4909  CD1 ILE F 181      83.783  23.322  41.137  1.00 0.993           C  
ATOM   4910  N   VAL F 182      84.272  27.784  39.521  1.00 0.985           N  
ATOM   4911  CA  VAL F 182      85.243  28.758  40.003  1.00 0.985           C  
ATOM   4912  C   VAL F 182      84.834  29.223  41.394  1.00 0.986           C  
ATOM   4913  O   VAL F 182      83.659  29.503  41.628  1.00 0.994           O  
ATOM   4914  CB  VAL F 182      85.361  29.963  39.040  1.00 0.985           C  
ATOM   4915  CG1 VAL F 182      85.679  31.249  39.788  1.00 0.987           C  
ATOM   4916  CG2 VAL F 182      86.410  29.684  37.983  1.00 0.985           C  
ATOM   4917  N   PRO F 183      85.799  29.292  42.326  1.00 0.071           N  
ATOM   4918  CA  PRO F 183      85.479  29.637  43.713  1.00 0.741           C  
ATOM   4919  C   PRO F 183      85.037  31.085  43.891  1.00 0.206           C  
ATOM   4920  O   PRO F 183      85.494  31.983  43.183  1.00  0.99           O  
ATOM   4921  CB  PRO F 183      86.797  29.387  44.446  1.00 0.421           C  
ATOM   4922  CG  PRO F 183      87.840  29.576  43.406  1.00 0.071           C  
ATOM   4923  CD  PRO F 183      87.239  29.030  42.145  1.00 0.071           C  
ATOM   4924  N   ILE F 184      84.131  31.291  44.840  1.00 0.741           N  
ATOM   4925  CA  ILE F 184      83.688  32.618  45.233  1.00 0.463           C  
ATOM   4926  C   ILE F 184      83.883  32.746  46.736  1.00 0.873           C  
ATOM   4927  O   ILE F 184      83.550  31.829  47.486  1.00 0.928           O  
ATOM   4928  CB  ILE F 184      82.215  32.869  44.865  1.00 0.762           C  
ATOM   4929  CG1 ILE F 184      81.369  31.630  45.178  1.00 0.873           C  
ATOM   4930  CG2 ILE F 184      82.085  33.222  43.393  1.00 0.989           C  
ATOM   4931  CD1 ILE F 184      79.931  31.737  44.724  1.00 0.859           C  
ATOM   4932  N   ASN F 185      84.436  33.866  47.181  1.00 0.754           N  
ATOM   4933  CA  ASN F 185      84.723  34.032  48.600  1.00 0.842           C  
ATOM   4934  C   ASN F 185      83.526  34.540  49.394  1.00 0.842           C  
ATOM   4935  O   ASN F 185      83.305  35.747  49.517  1.00  0.84           O  
ATOM   4936  CB  ASN F 185      85.924  34.962  48.794  1.00 0.753           C  
ATOM   4937  CG  ASN F 185      86.002  36.052  47.743  1.00 0.307           C  
ATOM   4938  ND2 ASN F 185      86.850  37.045  47.986  1.00 0.304           N  
ATOM   4939  OD1 ASN F 185      85.321  35.997  46.718  1.00 0.307           O  
ATOM   4940  N   ASP F 186      82.753  33.601  49.928  1.00 0.857           N  
ATOM   4941  CA  ASP F 186      81.648  33.917  50.821  1.00 0.857           C  
ATOM   4942  C   ASP F 186      82.069  33.643  52.259  1.00 0.857           C  
ATOM   4943  O   ASP F 186      82.880  32.752  52.516  1.00 0.857           O  
ATOM   4944  CB  ASP F 186      80.401  33.107  50.464  1.00 0.939           C  
ATOM   4945  CG  ASP F 186      79.255  33.337  51.432  1.00 0.939           C  
ATOM   4946  OD1 ASP F 186      79.090  34.485  51.899  1.00 0.854           O  
ATOM   4947  OD2 ASP F 186      78.523  32.369  51.734  1.00 0.939           O1-
ATOM   4948  N   ASN F 187      81.514  34.410  53.194  1.00 0.833           N  
ATOM   4949  CA  ASN F 187      81.845  34.256  54.602  1.00 0.833           C  
ATOM   4950  C   ASN F 187      80.792  33.446  55.346  1.00 0.833           C  
ATOM   4951  O   ASN F 187      81.099  32.749  56.314  1.00 0.833           O  
ATOM   4952  CB  ASN F 187      82.002  35.624  55.258  1.00 0.833           C  
ATOM   4953  CG  ASN F 187      82.489  36.678  54.288  1.00 0.833           C  
ATOM   4954  ND2 ASN F 187      81.601  37.589  53.911  1.00 0.735           N
[truncated: 812,350 more chars]
