# Supplementary material for: Completeness of HIV-1 Envelope Glycan Shield at Transmission Determines Neutralization Breadth
Source: Cell Rep. Author manuscript; Available in PMC 2019 Mar 20. (PMC6426304; doi:10.1016/j.celrep.2018.09.087)
Supplement: 3 [file NIHMS1511530-supplement-3.xlsx]

## Sheet: Sheet1
	Subject ID	Clinical Site Country	Sex	Virus Subtype	Estimated Days Post-Infection for first clinical visit using Poisson Fitter (95% CI) a	Poisson Fitter goodness of fit p-valueb	Viral Load Setpoint (copies/ml)	Number of Sequences	Number of Timepoints Sequenced	Duration of Infection Sequenced (days)	Accession Numbers
	CH40	North Carolina, USA	M	B	16 (14,19)	0.23	15587.3	857	17	1737	EU576396-EU576424;EU578952-EU578997;FJ495804-FJ495818;FJ495822-FJ495825;FJ495827-FJ495861;FJ495870-FJ495876;FJ495888-FJ495892;FJ495894-FJ495899;FJ495911-FJ495915;FJ495917-FJ495923;FJ496090-FJ496105;FJ496108-FJ496110;JQ957572;JQ957578-JQ957599;JQ957607-JQ957623;JQ957630;JQ957639;JQ957640;JQ957650;JQ957651;JX972221-JX972231;JX972374-JX972387;JX974247-JX974271
	CH152	South Africa	M	C	26 (18,35)	0.261	15593.9	671	19	1465
	CH505	Malawi	M	C	22 (18, 27)	0.133	85791.3	613	24	2258	KC247375-KC247667;KM284696-KM284799
	CH694	Malawi	F	C	9 (6,12)	0.547	188250	1136	26	1549
	CH752	Malawi	M	C	13 (9,17)	0.0891	73551.8	853	26	1523
	CH848	Malawi	M	C	16 (13,19)	0.962	42446.2	1223	31	1719	KX216883-KX218105
	CH1012	Malawi	M	C	11 (9,13)	0.7865	343727	1244	35	2066
	MM24	England	M	B	27 (18,35)c	0.3627	128021	154	7	941
	MM27	England	M	B	12 (4,20)d	6.32E-13 e	48359.6	170	10	1493
	MM28	England	M	B	13 (9,17)	0.7979	10614.9	191	12	2002
	MM39	England	M	B	15 (11,20)	0.4761	14133.8	288	11	1216
	MM45	England	M	B	22 (17,28)	0.9229	2532.95	132	7	2761
	a: The days post infection are reported for the first clinical visit, as shown in Table S2. For consistency, we used the maximum likelihood estimate to represent the date of infection, although there is always some uncertainty as indicated by the 95% confidence interval (CI). For MM27 and MM39, the first sample sequenced was 6 days after the first clinical visit, in all other cases it was the vis…
	b: P-value of > 0.05 indicates a good fit
	c: The predicted date of infection for MM24 (Methods) was found to be 2 days before the first clinical visit, where symptoms were observed; this is likely to be too close. However, based on the upper range of the 95% CI, the first reported symptoms could have been be up to 10 days post infection.
	d: For MM27, clinical notes indicate weak anti-HIV antibody reactivity and onset of symptoms for a clinical visit two days prior to the predicted date of infection; as in the case of MM24, this is likely to be too close. Using the upper range of the 95% CI on the days post infection, this visit could have occurred up to 6 days post infection.
	e: For MM27, the assumption that the number of mutations away from the TF follows a Poisson distribution is violated. Thus the estimates for days post infection should be treated with caution.
