# Supplementary material for: Completeness of HIV-1 Envelope Glycan Shield at Transmission Determines Neutralization Breadth
Source: Cell Rep. Author manuscript; Available in PMC 2019 Mar 20. (PMC6426304; doi:10.1016/j.celrep.2018.09.087)
Supplement: 4 [file NIHMS1511530-supplement-4.xlsx]

## Sheet: Sheet1
	ID	Sampling Date	Estimated Days Post-Infection	Viral Load (copies/ml)	CD4 (cells/mm3)	# Plasma SGS	# PBMC DNA SGS	# Isolates	Total # Sequences
	CH40	2006-07-11	16	2200000		110			110
		2006-07-27	32	298026	929	83			83
		2006-08-25	61	89156		63			63
		2006-10-30	127	17587	1017	50			50
		2006-11-20	148	12836		55			55
		2007-01-08	197	29453	986	56			56
		2007-04-20	299	7580	994	65			65
		2007-08-27	428	33918	1396	51			51
		2008-01-14	568	8865	882	47			47
		2008-04-21	666	7594	941	50			50
		2008-07-07	743	2788	972	27			27
		2009-10-09	1213	16800			25		25
		2010-07-19	1485	16934	686	30			30
		2010-08-16	1513	26314		30			30
		2010-10-11	1569	14438		40			40
		2010-11-08	1597	16538		34			34
		2011-03-28	1737	53426	673	41			41
		All time points							857
	CH152	2007-05-25	26	106000	609	36			36
		2007-06-29	61	16300	903	40			40
		2007-07-27	89	7840		31			31
		2007-08-30	123	32900		19			19
		2007-09-21	145	4750		37			37
		2007-11-07	192	11300	592	36			36
		2008-02-08	285	8260	489	34			34
		2008-04-25	362	3740	723	33			33
		2008-07-11	439	6460	504	31			31
		2008-10-15	535	10200	795	45			45
		2009-01-09	621	22000	668	37			37
		2009-03-27	698	10500	616	41			41
		2010-11-16	1297	31600	681	39			39
		2010-11-30	1311	71300		34			34
		2010-12-20	1331	181000		34			34
		2011-01-18	1360	29100		39			39
		2011-02-08	1381	74600	369	38			38
		2011-03-08	1409	117000		35			35
		2011-05-03	1465	81100	325	32			32
		All time points							671
	CH505	2008-02-18	22	847279		53			53
		2008-03-04	37	608800	299
		2008-03-12	45	454174		27			27
		2008-03-18	51	431936		21			21
		2008-03-25	58	459119		24			24
		2008-04-01	65	290845		21			21
		2008-04-29	93	392372		24			24
		2008-06-10	135	123914	288	27			27
		2008-06-26	151	29763		18			18
		2008-08-19	205	81968	338	29			29
		2008-11-01	279	109661	295
		2009-01-26	365	45100	431	24			24
		2009-04-28	457	206940	244
		2009-07-21	541	31770	255	34			34
		2009-10-27	639	245069	378
		2009-12-22	695	75738	347	28			28
		2010-08-31	947	51554	294	32			32
		2010-09-14	961	14460
		2010-09-28	975	112142
		2010-10-28	1005	210473
		2010-12-17	1055	136581
		2011-02-15	1115	110230	339	24			24
		2011-06-06	1226	135630	69	25			25
		2012-01-19	1453	78764	223	12			12
		2012-07-09	1625	294266	307	42			42
		2012-07-17	1633	231147	228
		2012-08-01	1648	551426		22			22
		2012-08-15	1662	140394		14			14
		2012-09-12	1690	475569		33			33
		2012-10-09	1717	314062		30			30
		2012-11-06	1745	49660
		2013-01-02	1802	71314	295	12			12
		2013-02-14	1845	47689	242	11			11
		2013-10-02	2075	251999	259
		2013-12-02	2136		357
		2014-02-03	2199	236836	266
		2014-04-03	2258	330545	257	26			26
		All time points							613
	CH694	2008-05-21	9	2809692		37			37
		2008-05-30	18	243636	488	51			51
		2008-06-06	25	36531		47			47
		2008-06-13	32	20192		40			40
		2008-06-19	38	25055		41			41
		2008-07-03	52	17834		34			34
		2008-07-29	78	35551		36			36
		2008-08-25	105	4763	595	33			33
		2008-09-18	129	184368		62			62
		2008-11-14	186	141113	399	52			52
		2009-02-09	273	68489	301	63			63
		2009-05-05	358	49117	327	31			31
		2009-07-24	438	162550	266	45			45
		2010-04-07	695	213417	329	42			42
		2010-08-30	840	694588	301	35			35
		2010-09-13	854	>750,000		34			34
		2010-09-27	868	242638		43			43
		2010-10-25	896	396170		63			63
		2010-11-23	925	150557		63			63
		2010-12-21	953	657267		37			37
		2011-02-15	1009	594816	247	44			44
		2011-07-01	1145	232022	219	35			35
		2012-01-17	1345	325147	223	33			33
		2012-06-11	1491	251876	193	39			39
		2012-07-24	1534	274094	177	43			43
		2012-08-08	1549	306706		53			53
		All time points							1136
	CH752	2008-06-13	13	1585268		18			18
		2008-06-23	23	550261	370	55			55
		2008-06-30	30	67016		33			33
		2008-07-08	38	91278		3			3
		2008-07-14	44	29240		32			32
		2008-07-22	52	179021		35			35
		2008-08-18	79	13400		40			40
		2008-09-19	111	127161	577	34			34
		2008-10-14	136	140872		40			40
		2008-12-08	191	11801	501	38			38
		2009-01-20	234		309
		2009-03-06	279	41010	487	41			41
		2009-05-29	363	60384	441	35			35
		2009-08-18	444	46781	446	46			46
		2009-11-09	527	62210	508	40			40
		2010-02-04	614	38392	472	37			37
		2010-04-30	699	473070	382	34			34
		2010-09-24	846	85441	348	18			18
		2010-10-08	860	126094		20			20
		2010-10-26	878	130968		33			33
		2010-11-22	905	238693		38			38
		2010-12-30	943	55583		23			23
		2011-01-18	962	109605		34			34
		2011-02-16	991	43338	370	28			28
		2011-12-14	1292			24			24
		2012-01-12	1321	65559	372
		2012-02-10	1350	75316	417	44			44
		2012-08-01	1523	274931	423	30			30
		All time points							853
	CH848	2008-07-24	16	442749		79			79
		2008-07-29	21	361005	624	35			35
		2008-08-08	31	86568		50			50
		2008-08-14	37	66740		49			49
		2008-08-19	42	23908		37			37
		2008-08-25	48	10442		35			35
		2008-09-23	77	379079		39			39
		2008-10-22	106	132032	502	38			38
		2008-11-19	134	240014		40			40
		2009-01-17	193	132481	616	43			43
		2009-04-07	273	100564	360	35			35
		2009-06-30	357	72533	316	34			34
		2009-09-25	444	112911	380	37			37
		2009-12-15	525	62531	289	32			32
		2010-03-10	610	21082	355	30			30
		2010-06-07	699	28808	291	31			31
		2010-08-26	779	14954	353	41			41
		2010-09-09	793	15570		32			32
		2010-09-23	807	12218		34			34
		2010-10-21	835	61064		33			33
		2010-11-18	863	151142		34			34
		2010-12-17	892	55735		38			38
		2011-02-11	948	56833	295	34			34
		2011-08-01	1119	22402	311	38			38
		2012-02-02	1304	61850	288	30			30
		2012-06-08	1431	26606	421	48			48
		2012-12-14	1620	77555	347	35			35
		2012-12-28	1634	18780		43			43
		2013-01-13	1650	8927		42			42
		2013-02-08	1676	19346	300	45			45
		2013-03-23	1719	15900		52			52
		All time points							1223
	CH1012	2008-11-27	11	108375		53			53
		2008-12-03	17	508037	205	68			68
		2008-12-17	31	330660		40			40
		2008-12-31	45	228409		35			35
		2009-01-29	74	124541	378	42			42
		2009-03-06	110	260375	434	33			33
		2009-03-26	130	218717		30			30
		2009-05-01	166	173709	605	36			36
		2009-07-20	246	128683	441	30			30
		2009-11-03	352	389049	537	31			31
		2010-01-07	417	218135	489	33			33
		2010-04-12	512	263016	457	32			32
		2010-07-14	605	>750,000	467	31			31
		2010-10-06	689	309940	432	33			33
		2010-11-01	715	229665	410	35			35
		2010-11-17	731	40690		33			33
		2010-11-29	743	269348		36			36
		2010-12-28	772	574489		36			36
		2011-01-25	800	100126		33			33
		2011-02-21	827	728320		35			35
		2011-05-04	899	43825	444	35			35
		2011-10-03	1051	>750,000	424	31			31
		2012-03-21	1221	523327	305	32			32
		2012-09-03	1387	>750,000	262	35			35
		2012-12-13	1488	>750,000	263	34			34
		2012-12-27	1502	460730		31			31
		2013-01-10	1516	337051		37			37
		2013-02-07	1544	358516	250	38			38
		2013-03-26	1591	379692		44			44
		2013-05-29	1655	263415	216	34			34
		2013-10-07	1786	741360	134	30			30
		2014-01-21	1892	439898	137	30			30
		2014-03-16	1946	2015153	70	30			30
		2014-05-11	2002			38			38
		2014-07-14	2066			30			30
		All time points							1244
	MM24a	2002-06-06	27	157700	580	28			28
		2002-06-13	34	277700	550	20			20
		2002-06-24	45	216900	660
		2002-07-01	52	138300	590	28			28
		2002-07-15	66	119800	710
		2002-08-12	94	110100	570
		2002-09-12	125	216100	530	19			19
		2002-12-05	209	170200	480	24			24
		2003-02-27	293	54300	460
		2003-06-24	410	106000	470
		2003-08-19	466	102000		18			18
		2003-11-17	556	51800	390
		2004-12-06	941	10600	270	17			17
		2006-01-12	1343		220
		All time points							154
	MM27b	2002-07-16	12	437800	570
		2002-07-18	14	353200	560
		2002-07-22	18	108200	820	30			30
		2002-07-29	25	67200	690
		2002-08-05	32	100700	610	16			16
		2002-08-12	39	68600	870
		2002-09-09	67	45300	680
		2002-10-07	95	33700	640
		2003-01-08	188	28800	550	11			11
		2003-04-15	285	34400	550	19			19
		2003-09-29	452	10600	660	17			17
		2004-01-26	571	26400	580	14			14
		2004-07-15	742	12400		22			22
		2005-01-17	928	85500	500	16			16
		2005-10-03	1187	331600	400	13			13
		2006-01-30	1306	336300	310
		2006-05-08	1404	>500,000		12			12
		All time points							170
	MM28	2002-11-11	13	4337100	560	23			23
		2002-11-14	16	4180300	390
		2002-11-18	20	4248800	390	21			21
		2002-11-25	27	200500	490
		2002-12-09	41	50100	510	15			15
		2003-01-06	69	7000	630
		2003-02-06	100	9500	660	10			10
		2003-05-22	205	5600	840	8			8
		2003-12-15	412	38600	620	5			5
		2004-03-22	510	9800	570	21			21
		2004-07-13	623	15800	550
		2004-08-13		22400	510
		2004-12-16	779	33300	660	14			14
		2005-06-02	947	no data		13			13
		2006-08-17	1388	15900	290
		2007-02-15	1570	12200	370	18			18
		2007-11-22	1850	9200	380	24			24
		2008-04-22	2002	5300	350	19			19
		All time points							191
	MM39	2004-04-23	15	350600	610
		2004-04-29	21	1508000	680	38		15	53
		2004-05-11	33	6700	490
		2004-05-25	47	7400	520	21			21
		2004-06-22	75	900	530
		2004-07-19	102	3000	610	15			15
		2004-10-14	189	7000	510	17		4	21
		2004-12-14	250
		2005-01-13	280	13400	580	19			19
		2005-04-07	364	99300	610	20		15	35
		2005-07-21	470	35600	510	21			21
		2005-10-13	553	15300	580	21			21
		2006-01-17	649	15600	490	19		9	28
		2006-07-18	831	75400	380	17		7	24
		2007-01-23	1020	40300	480
		2007-08-07	1216	280000	190	16		14	30
		All time points							288
	MM45	2005-03-29	22	23200	300	45			45
		2005-04-07	31	45300	600
		2005-05-05	59	4300	510
		2005-06-02	87	1700	490
		2005-07-14	129	2400	680
		2005-10-06	213	8500	410
		2006-01-26	325	5200	510	12			12
		2006-05-11	430	3100	550
		2006-08-22	533	1600	660
		2006-12-14	647	4800	500
		2007-03-22	745	2800	610	19			19
		2007-11-15	983	130	510
		2008-05-30	1180	420		4			4
		2008-11-27	1361	430	490
		2009-06-25	1571	1200	410
		2009-11-26	1725	1300	430
		2010-05-27	1907	2400	400	18			18
		2010-10-28	2061
		2011-07-21	2327			15			15
		2011-12-08	2467
		2012-09-27	2761	15000	410	19			19
		2013-07-11	3048	5200	450
		2014-01-30	3251
		All time points							132
	a: The predicted date of infection for MM24 was found to be 2 days before the first clinical visit where symptoms were observed (see comment c in Table S1).
	b: The predicted date of infection for MM27 2 days after the first clinical visit where weak anti-HIV antibody reactivity and onset of symptoms were found (see comments d-e in Table S1).
