# Supplementary material for: Completeness of HIV-1 Envelope Glycan Shield at Transmission Determines Neutralization Breadth
Source: Cell Rep. Author manuscript; Available in PMC 2019 Mar 20. (PMC6426304; doi:10.1016/j.celrep.2018.09.087)
Supplement: 5 [file NIHMS1511530-supplement-5.xlsx]

## Sheet: Sheet1
Subject	Days post infection	ART positive?	% Breadth (HIV ID50 > 2x MuLV ID50)	% Breadth (HIV ID50 > 10 + MuLV ID50)	% Breadth (HIV ID50 > 3X MuLV ID50)	Plasma ID50 for 12-virus global panel												Negative Control
						CNE55	Ce1176_A3	X1632_S2_B10	Ce703010217_B6	25710-2.43	TRO.11	246.F3_C10_2	CH119.10	X2278_C2_B6	CNE8	BJOX002000.03.2	398-F1_F6_20	MuLV (Neg Control)	If ART+ sample, negative control for ART-sensitive MuLV
CH40	428	No	0	0	0	<20	<20	<20	<20	<20	<20	<20	<20	<20	<20	<20	<20	39
CH40	743	No	0	0	0	<20	<20	<20	<20	<20	<20	<20	<20	<20	<20	<20	<20	<20
CH40	1485	No	33.3333	41.6667	25	<20	102	34	31	31	88	27	<20	279	191	42	169	45
CH40	1737	No	0	0	0	<20	<20	<20	<20	<20	<20	<20	<20	<20	<20	<20	<20	<20
CH40	1905	Yes	8.33333	25	0	<20	26	<20	23	52	25	43	35	33	68	35	32	27	2640
CH40	2066	Yes	0	8.33333	0	<20	<20	<20	<20	27	<20	<20	<20	<20	30	<20	<20	<20	67
CH152	362	No	0	0	0	<40	<40	<40	<40	<40	<40	<40	<40	<40	<40	<40	<40	<40
CH152	698	No	0	8.33333	0	<20	<20	<20	<20	<20	90	60	<20	<20	47	<20	<20	52
CH152	1297	No	8.33333	33.3333	0	24	46	31	<20	60	48	81	44	<20	110	<20	52	41
CH152	1465	No	0	0	0	<20	<20	<20	<20	26	<20	<20	<20	<20	<20	<20	<20	<20
CH152	1634	Yes	8.33333	8.33333	0	<20	<20	<20	<20	21	<20	26	<20	<20	50	<20	<20	<20	506
CH505	205	No	0	0	0	<20	<20	<20	<20	<20	<20	<20	<20	<20	<20	<20	<20	27
CH505	365	No	8.33333	8.33333	0	<20	<20	<20	22	26	22	<20	<20	<20	43	<20	<20	<20
CH505	695	No	41.6667	41.6667	25	<20	25	68	66	44	54	29	<20	<20	138	<20	<20	21
CH505	1115	No	50	66.6667	33.3333	28	34	87	70	78	82	42	<20	56	279	23	25	24
CH505	1625	No	58.3333	91.6667	41.6667	72	97	302	139	206	229	101	27	195	391	69	80	50
CH505	1968	No	83.3333	83.3333	75	97	69	152	78	217	95	61	<20	<20	126	48	71	<20
CH505	2350	Yes	91.6667	91.6667	83.3333	<20	160	479	293	482	135	481	208	226	471	149	58	<20	436
CH694	273	No	0	0	0	<20	<20	<20	<20	<20	<20	<20	<20	<20	<20	<20	<20	<20
CH694	358	No	0	0	0	<20	<20	<20	<20	<20	<20	<20	<20	<20	<20	<20	<20	<20
CH694	695	No	8.33333	16.6667	0	<20	27	<20	<20	24	<20	<20	<20	<20	48	<20	38	23
CH694	1009	No	50	58.3333	33.3333	<20	201	52	21	73	284	35	<20	30	140	77	306	31
CH694	1491	No	83.3333	83.3333	58.3333	59	427	<20	99	407	213	457	49	55	<20	353	653	<20
CH694	1549	No	83.3333	83.3333	75	63	448	<20	105	356	201	436	40	66	<20	323	701	<20
CH694	1605	Yes	83.3333	91.6667	75	35	385	24	84	247	144	332	47	69	71	197	581	<20	34
CH752	279	No	8.33333	58.3333	0	24	84	34	36	81	86	79	96	46	83	27	139	64
CH752	363	No	0	8.33333	0	<20	52	<20	28	56	28	<20	<20	<20	48	27	79	63
CH752	527	No	0	33.3333	0	<20	62	21	47	62	<20	<20	<20	<20	77	<20	62	40
CH752	991	No	16.6667	16.6667	8.33333	<20	36	<20	25	90	<20	21	35	<20	105	<20	<20	33
CH752	1523	No	8.33333	16.6667	8.33333	<20	<20	<20	<20	79	<20	<20	<20	<20	31	<20	<20	<20
CH848	357	No	16.6667	16.6667	0	<20	22	<20	24	58	<20	<20	<20	<20	56	<20	<20	21
CH848	610	No	16.6667	25	0	<20	45	<20	<20	53	29	<20	<20	<20	51	<20	31	24
CH848	1119	No	58.3333	66.6667	50	165	203	39	88	269	41	22	<20	27	129	<20	232	<20
CH848	1431	No	100	100	100	861	602	85	407	536	683	83	538	103	106	1214	1772	<20
CH848	1788	Yes	92	100	91.6667	211	380	34	283	345	338	79	334	251	176	622	833	<20	67
CH1012	352	No	33.3333	33.3333	0	<20	24	<20	<20	40	<20	48	<20	<20	46	<20	49	20
CH1012	417	No	16.6667	33.3333	0	<20	22	22	<20	69	23	84	<20	<20	65	<20	45	33
CH1012	899	No	41.6667	75	25	<20	128	51	57	143	53	54	<20	92	91	44	132	37
CH1012	1221	No	100	100	100	100	206	97	157	653	72	155	144	201	203	97	263	24
CH1012	1488	No	83.3333	83.3333	66.6667	60	149	145	100	947	<20	53	82	55	163	20	105	<20
CH1012	1655	No	83.3333	83.3333	83.3333	77	96	149	144	653	<20	90	113	115	90	28	178	<20
CH1012	2066	No	91.6667	91.6667	83.3333	56	102	107	90	567	<20	89	105	63	88	63	73	<20
MM24	125	No	0	0	0	<20	23	<20	<20	<20	21	<20	<20	<20	25	<20	22	<20
MM24	209	No	8.33333	16.6667	0	<20	25	<20	<20	24	29	23	<20	<20	37	<20	54	<20
MM24	466	No	8.33333	8.33333	8.33333	<20	<20	<20	<20	26	26	<20	<20	<20	22	<20	73	<20
MM24	941	No	41.6667	66.6667	25	<40	75	<40	46	126	236	54	91	70	89	<40	300	<40
MM24	1343	No	91.6667	91.6667	91.6667	64	296	169	140	544	799	135	353	515	291	<20	662	<20
		No
MM27	452	No	8.33333	16.6667	0	<20	<20	<20	<20	<20	36	23	<20	<20	26	<20	51	<20
MM27	928	No	25	25	0	<20	<20	<20	<20	23	48	27	<20	<20	45	<20	48	<20
MM27	1187	No	8.33333	25	0	<40	49	<40	<40	52	101	64	46	<40	<40	<40	<40	<40
MM27	1404	No	83.3333	83.3333	75	<20	148	105	99	164	244	253	160	201	43	25	399	<20
MM28	205	No	0	0	0	<20	<20	<20	<20	<20	<20	<20	<20	<20	<20	<20	<20	<20
MM28	510	No	0	0	0	<20	<20	<20	<20	<20	<20	<20	<20	<20	<20	<20	<20	<20
MM28	947	No	0	8.33333	0	<40	<40	<40	<40	56	<40	<40	<40	<40	<40	<40	<40	<40
MM28	1570	No	33.3333	41.6667	25	<20	48	99	<20	107	70	<20	<20	<20	<20	30	<20	<20
MM39	280	No	0	0	0	<40	<40	<40	<40	<40	<40	<40	<40	<40	<40	<40	<40	<40
MM39	364	No	0	0	0	<40	<40	<40	<40	<40	<40	<40	<40	<40	<40	<40	<40	<40
MM39	470	No	0	0	0	<40	<40	<40	<40	<40	<40	<40	<40	<40	<40	<40	<40	<40
MM39	553	No	0	0	0	<40	<40	<40	<40	<40	<40	<40	<40	<40	<40	<40	<40	<40
MM39	649	No	25	25	8.33333	<20	55	27	<20	126	<20	<20	50	<20	<20	<20	22	<20
MM39	1216	No	25	33.3333	16.6667	<20	82	<20	<20	132	<20	<20	<20	<20	<20	30	43	<20
MM39	1391	Yes	50	58.3333	41.6667	<20	85	<20	24	78	39	<20	102	89	49	21	203	21
MM45	213	No	0	0	0	<20	24	<20	<20	<20	<20	<20	<20	<20	<20	<20	28	20
MM45	325	No	0	50	0	<20	81	35	63	69	99	68	<20	50	85	<20	104	58
MM45	533	No	16.6667	66.6667	8.33333	20	111	86	56	96	100	69	<20	74	96	32	174	55
MM45	745	No	0	25	0	<20	74	27	52	60	46	36	50	39	74	21	103	64
MM45	983	No	75	91.6667	58.3333	<20	177	110	38	152	116	102	74	34	42	57	90	<20
MM45	1361	No	91.6667	91.6667	91.6667	<20	135	155	160	195	286	325	111	116	118	168	287	<20
