# Supplementary material for: Completeness of HIV-1 Envelope Glycan Shield at Transmission Determines Neutralization Breadth
Source: Cell Rep. Author manuscript; Available in PMC 2019 Mar 20. (PMC6426304; doi:10.1016/j.celrep.2018.09.087)
Supplement: 6 [file NIHMS1511530-supplement-6.xlsx]

## Sheet: Sheet1
Virus				PNG 301	PNG 339	PNG 413	PNG 334	PNG 332	Plasma ID50
									26 DPI	89 DPI	123 DPI	145 DPI	192 DPI	285 DPI	362 DPI	439 DPI	535 DPI	621 DPI	698 DPI	1311 DPI	1465 DPI
TF							+		<20	62	81.2011	152.205	245.279	280.951	274.861	355.987	680.795	532.088	925.324	235.975	324.981
TF + N301				+			+		22.9142	138	155	319.628	373.492	384.98	207.873	481.633	718.189	1455.83	863.03	294.398	652.593
TF + N301 + N413				+		+	+		<20	82	86.2697	121.798	514.951	253.046	203.112	471.773	386.948	682.904	576.947	354.272	385.494
TF + N301 + N413 + N332 - N334				+		+		+	<20	130	173	154.638	434.281	314.723	307.086	337.416	435.093	544.562	414.413	426.883	426.108
TF + N339					+		+		<20	<20	29	53	109.369	127.699	242.816	277.331	566.194	267.977	348.094	137.418	120.765
TF + N301 + N339				+	+		+		<20	<20	68.8578	105.33	198.052	175.919	274	428.641	835.113	366.546	691.234	227.431	196.882
535dpi natural				+	+	+	+		<20	<20	23.6757	<20	23	44	<20	<20	55.8795	149.874	218.081	240.157	261.715
535dpi + N332 - N334				+	+	+		+	<20	<20	35.6684	<20	20.9443	49.7018	24.8225	24.2911	102.896	122.278	183.671	199.874	302.274
535dpi - N413				+	+		+		<20	<20	27.5605	<20	26	23	100.398	316	332.839	383.194	644.145	273.384	329.433
535dpi - N413 - N301					+		+		<20	<20	24.8465	<20	<20	45	70.6165	498	569.504	761	1202.87	264.314	359.006
1297dpi natural				+	+	+		+	<20	<20	<20	<20	<20	<20	<20	<20	<20	<20	<20	42.7047	199.823
1297dpi - N332 + N334				+	+	+	+		<20	<20	<20	<20	<20	24	<20	<20	<20	<20	<20	52.7387	251.444
1297dpi - N332 + N334 - N413				+	+		+		<20	<20	<20	<20	<20	21	61.2855	433.904	256.451	446.54	811.9	208.658	392.327
1297dpi - N332 + N334 - N413 - N301					+		+		<20	<20	<20	<20	<20	<20	58.6048	392.018	296.098	781.286	1160.3	160.966	544.105
MLV (control)									<20	<20	<20	<20	<20	<20	<20	<20	<20	<20	<20	<20	<20
