# Supplementary material for: Completeness of HIV-1 Envelope Glycan Shield at Transmission Determines Neutralization Breadth
Source: Cell Rep. Author manuscript; Available in PMC 2019 Mar 20. (PMC6426304; doi:10.1016/j.celrep.2018.09.087)
Supplement: 7 [file NIHMS1511530-supplement-7.xlsx]

## Sheet: Table_S5A
						Including PNGS acquisition sites										NOT Including PNGS acquisition sites
Subject	Glycan hole	Glycan acquired with 3 years?	No of Glycan Hole Sites	No of Sites with >10% non-synonymous mutations		Avg ds	Avg dn	Avg dn - ds	Avg dn/ Avg ds	No of synonymous mutations	Total potential synonymous mutations	No of non-synonymous mutations	Total potential non-synonymous mutations	Fisher's exact test p-value		Avg ds	Avg dn	Avg dn - ds	Avg dn/ Avg ds	No of synonymous mutations	Total potential synonymous mutations	No of non-synonymous mutations	Total potential non-synonymous mutations	Fisher's exact test p-value
CH40	160	No	16	4		0.0067	0.003	-0.0037	0.4488	47	7448	71	24066	0.000116694		0.0067	0.003	-0.0037	0.4488	47	7448	71	24066	0.000116694
CH40	234	Yes	14	1		0.0012	0.0025	0.0013	2.1396	4	5016	54	22538	0.0252753		0.0013	0.0005	-0.0008	0.4029	4	4591	10	20995	0.29597
CH40	295	Yes	8	1		0.0026	0.0088	0.0062	3.409	5	2426	112	13251	0.000257976		0.0026	0.0088	0.0062	3.409	5	2426	112	13251	0.000257976
CH40	339	No	8	0		0.0012	0.0006	-0.0006	0.4968	3	3050	7	12636	0.420446		0.0012	0.0006	-0.0006	0.4968	3	3050	7	12636	0.420446
CH152	301+332+413	Yes	24	3		0.0011	0.0175	0.0164	15.7916	7	6590	404	23637	6.56331e-34		0.0012	0.0079	0.0067	6.747	7	6272	176	22695	1.27352e-11
CH152	339	Yes	13	5		0.0279	0.0607	0.0328	2.1784	63	2476	672	11926	8.6847e-12		0.0297	0.0447	0.015	1.5067	63	2336	457	10812	0.000427735
CH152	392	Yes	15	6		0.0188	0.048	0.0293	2.5588	51	2933	630	13995	3.85249e-14		0.0188	0.048	0.0293	2.5588	51	2933	630	13995	3.85249e-14
CH505	234	Yes	11	2		0.0037	0.0134	0.0097	3.615	8	2480	124	9417	4.00892e-06		0.0042	0.0006	-0.0036	0.1426	8	2160	5	8657	0.00122302
CH505	332	Yes	2	1		0	0.0745	0.0745	inf	1	240	125	1919	6.55277e-06		0	0.0745	0.0745	inf	1	240	125	1919	6.55277e-06
CH505	356	No	4	2		0	0.0069	0.0069	inf	1	360	18	2880	0.714157		0	0.0069	0.0069	inf	1	360	18	2880	0.714157
CH694	234	Yes	11	1		0.0023	0.0184	0.0161	8.0696	12	5872	446	24775	2.73157e-27		0.0024	0.0005	-0.002	0.1885	12	5563	10	22303	0.000340946
CH694	616	Yes	3	2		0.0013	0.1809	0.1796	139.701	1	1553	1025	6834	3.53863e-96		0	0.1023	0.1023	inf	1	1242	377	4349	2.17555e-41
CH848	362	Yes	3	1		0.0009	0.0329	0.032	35.521	1	1739	189	6228	2.21217e-19		0.0009	0.0329	0.032	35.521	1	1739	189	6228	2.21217e-19
CH1012	130	Yes	1	0		0	0	0	nan	0	266	0	2136	1		0	0	0	nan	0	266	0	2136	1
MM24	234	No	11	1		0.0078	0.0015	-0.0064	0.1865	6	872	6	4209	0.00909449		0.0084	0.0003	-0.0081	0.0324	6	821	1	3798	0.000184507
MM24	339	Yes	10	4		0.0053	0.0255	0.0203	4.8367	5	1029	84	3590	2.70334e-05		0.0063	0.0219	0.0156	3.473	5	875	67	3282	0.00188531
MM27	289	No	12	3		0.0037	0.009	0.0053	2.4486	4	1250	35	3969	0.0571596		0.0037	0.009	0.0053	2.4486	4	1250	35	3969	0.0571596
MM28	289	No (acquired 5.1yrs)	12	0		0.0059	0.0003	-0.0056	0.0489	6	1122	1	3542	0.00106722		0.0059	0.0003	-0.0056	0.0489	6	1122	1	3542	0.00106722
MM28	386	Yes	17	4		0.0062	0.0154	0.0092	2.468	8	1347	79	5282	0.0070387		0.0065	0.0054	-0.0011	0.8337	8	1303	26	4936	0.674204
MM39	276	Yes	14	4		0.0056	0.0192	0.0136	3.4263	8	1603	172	9232	1.12379e-05		0.0058	0.0084	0.0026	1.4575	8	1552	70	8509	0.269092
MM39	386	Yes	15	1		0.0015	0.0125	0.011	8.5783	3	2235	115	9368	5.83904e-08		0.0015	0.0001	-0.0014	0.0772	3	2149	1	8680	0.0265837
MM45	160	Yes	16	2		0	0.0148	0.0148	inf	0	693	42	2954	0.000220226		0	0.007	0.007	inf	0	661	19	2758	0.0355268
CH752	448	Yes	2	2		0	0.1256	0.1256	inf	1	1048	336	3466	6.59626e-39		0	0.1256	0.1256	inf	1	1048	336	3466	6.59626e-39
CH752	616	Yes	3	2		0	0.1064	0.1064	inf	0	1275	487	5501	1.5361e-46		0	0.048	0.048	inf	0	1024	134	3493	1.09116e-15
								dn-ds > 0						dn-ds > 0 and p < 0.05				dn-ds > 0						dn-ds > 0 and p < 0.05

## Sheet: Table_S5B
Subject	Hole-causing glycan(s)	Glycan acquired within 3 years?	# mutated sites in glycan holea	# total residues in glycan holeb	Fraction mutated sites in Envc	Expected # of mutations in glycan hole	p-value (one-sided) for enrichment of mutations in glycan holed
CH40	160	No	7	16	0.3896	6.2336	0.3995
	234	Yes	5	14	0.3896	5.4544	0.5
	295	Yes	7	8	0.3896	3.1168	0.0036
	339	No	6	8	0.3896	3.1168	0.0315
CH152	301+332+413	Yes	7	24	0.1542	3.7008	0.0414
	339	Yes	7	13	0.1542	2.0046	0.0007
	392	Yes	6	15	0.1542	2.313	0.0096
CH505	234	Yes	2	11	0.3133	3.4463	0.26
	332	Yes	1	2	0.3133	0.6266	0.2642
	356	No	2	4	0.3133	1.2532	0.5942
CH694	234	Yes	7	11	0.4692	5.1612	0.1837
	616	Yes	2	3	0.4692	1.4076	0.3017
CH752	448	Yes	2	2	0.1981	0.3962	0.0196
	616	Yes	3	3	0.1981	0.5943	0.0039
CH848	362	Yes	2	3	0.2792	0.8376	0.0952
CH1012	130	Yes	0	1	0.2435	0.2435	0.5
MM24	234	No	1	11	0.0974	1.0714	0.5
	339	Yes	5	10	0.0974	0.974	0.0007
MM27	289	No	3	12	0.1347	1.6164	0.1065
MM28	289	No (acquired 5.1 yrs)	0	12	0.0698	0.8376	0.5
	386	Yes	4	17	0.0698	1.1866	0.0135
MM39	276	Yes	5	14	0.1233	1.7262	0.0109
	386	Yes	2	15	0.1233	1.8495	0.3535
MM45	160	Yes	3	16	0.0536	0.8576	0.0255
							p < 0.05
							0.05 < p < 0.1
a: No. of sites that mutate in the glycan hole upto 3 years post infection. Only those sites chosen that had at least two mutations, were surface-exposed and were not in hypervariable regions
b: Total no. of sites in the glycan hole that were surface-exposed and not in hypervariable regions.
c: Fraction of sites that mutate in Env upto 3 years post infection. Only those sites chosen that had at least two mutations away from TF, and were not in hypervariable regions.
d: Using Binomial test using the fraction of mutated sites in Env, with the number of mutated and total sites in the glycan hole.
