# Supplementary material for: Completeness of HIV-1 Envelope Glycan Shield at Transmission Determines Neutralization Breadth
Source: Cell Rep. Author manuscript; Available in PMC 2019 Mar 20. (PMC6426304; doi:10.1016/j.celrep.2018.09.087)
Supplement: 8 [file NIHMS1511530-supplement-8.xlsx]

## Sheet: Sheet1
PRIMER	SOURCE	IDENTIFIER
Primer: 3’ half genome SGA Round 1 Forward: CAAATTAYAAAAATTCAAAATTTTCGGGTTTATTACAG	Parrish et al., 2012	N/A
Primer: 3’ half genome SGA Round 1 Reverse: ACTACTTGAAGCACTCAAGGCAAGCTTTATTG	Salazar-Gonzalez et al., 2009	N/A
Primer: 3’ half genome SGA Round 2 Forward: GGGTTTATTACAGRGACAGCAGAG	Sauter, et al., 2017	N/A
Primer: 3’ half genome SGA Round 2 Reverse: GCACTCAAGGCAAGCTTTATTGAGGCTTA	Salazar-Gonzalez et al., 2008	N/A
Primer: env SGA Round 1 Forward: TAGAGCCCTGGAAGCATCCAGGAAG	Salazar-Gonzalez et al., 2008	N/A
Primer: env SGA Round 1 Reverse: TTGCTACTTGTGATTGCTCCATGT	Salazar-Gonzalez et al., 2008	N/A
Primer: env SGA Round 2 Forward: TAGGCATCTCCTATGGCAGGAAGAAG	Jones et al., 2004	N/A
Primer: env SGA Round 2 Reverse: GTCTCGAGATACTGCTCCCACCC	Salazar-Gonzalez et al., 2008	N/A
Primer: Sanger Sequencing Primer VIF1C: GGGTTTATTACAGGGACAGCAGAG	Salazar-Gonzalez et al., 2008	N/A
Primer: Sanger Sequencing Primer OFM19: GCACTCAAGGCAAGCTTTATTGAGGCTTA	Salazar-Gonzalez et al., 2008	N/A
Primer: Sanger Sequencing Primer 07For9: AGAATWAGRGAAAGAGCAGAAGACAGTGG	This paper	N/A
Primer: Sanger Sequencing Primer 07For10: GTYAGYWCAGTACAATGYACACATGG	This paper	N/A
Primer: Sanger Sequencing Primer 07For11: AYATGARRGACAATTGGAGAAGTGAATTATA	This paper	N/A
Primer: Sanger Sequencing Primer 07For12: GGTTTRRCATAWCAMAHTGGCTGTGGTATATAA	This paper	N/A
Primer: Sanger Sequencing Primer YLFor13: TAGGCTTTCCAGTCARRCCTCAGGTRCC	This paper	N/A
Primer: Sanger Sequencing Primer 07Rev10: ACATGGYTTTAGGCTTTSRTCCCATA	This paper	N/A
Primer: Sanger Sequencing Primer 07Rev11: ATTRCARTAGAAAAATTCYCCTCYACAATT	This paper	N/A
Primer: Sanger Sequencing Primer 07Rev12: AGCTGYTTRATGCCCCAGAC	This paper	N/A
Primer: Sanger Sequencing Primer 07Rev13: GGTGAGTATCCCTGCCTAACTCTAT	This paper	N/A
Primer: Sanger Sequencing Primer 0152For8: ACCGCAGAGGGAACCATACAATGAATGG	This paper	N/A
Primer: Sanger Sequencing Primer 0152Rev9: ATGGTCTAGGAAAGTGTCTGACAGCTTC	This paper	N/A
Primer: Sanger Sequencing Primer 0694For13: TAGGCTTTCCAGTCAAACCTCAGGTACC	This paper	N/A
Primer: Sanger Sequencing Primer 0694For8: TACTGTTTATTCATTTCAGAATTGG	This paper	N/A
Primer: Sanger Sequencing Primer 0694Rev9: TGTCTGACAGCTTCCTGCTTGAGTTCC	This paper	N/A
Primer: Sanger Sequencing Primer 1012Rev11: ATTRCARTARAAAAATTCYCCTCYACAATT	This paper	N/A
Primer: Sanger Sequencing Primer 1012Rev9: ATGGTMTAGGAAAGTGTCTGAYAGCTTC	This paper	N/A
Primer: Sanger Sequencing Primer 1012vif1C: GGGTTTATTACAGRGACAGCAGAG	This paper	N/A
Primer: Sanger Sequencing Primer CH40rev9: TGCCTGACAGCTTCACTCTTAAGCTCC	This paper	N/A
